# Supplementary material for: Activation of the Jasmonic Acid Pathway by Depletion of the Hydroperoxide Lyase OsHPL3 Reveals Crosstalk between the HPL and AOS Branches of the Oxylipin Pathway in Rice
Source: PLoS One. 2012 Nov 29;7(11):e50089. doi: 10.1371/journal.pone.0050089 (PMC3510209; doi:10.1371/journal.pone.0050089)
Supplement: Table S2 — The differentially expressed genes in the cea62 mutant identified by microarray analysis. Gene expression profiles in leaf tissues of the cea62 mutant and wild-type plant after the lesion mimic phenotype appeared two months after sowing were monitored using the Affymetrix Rice Genome Array, and 1686 differentially expressed transcripts (2-fold cutoff, p-values<0.05) were detected. (XLSX) [file pone.0050089.s007.xlsx]

## Sheet: g2_VS_g1_p005fc2
Table S2. The differentially expressed genes in Microarray analysis of cea62 apices ( P-value<0.05). Gene expression profiles in leaf tissues of the cea62 mutant and wild-type plant after the lesion mimic phenotype appeared two months after sowing were monitored using the Affymetrix Rice Genome Array, and 1686 differentially expressed transcripts (2-fold cutoff, p-values <0.05) were detected.
Probe_Set_ID	P.Value FDR	foldchangea	Representative_Public_ID	Target_Description
Os.10041.1.S1_at	0.00224282	3.00858	AK103888.1	cDNA clone:J033150D01, full insert sequence.
Os.10054.1.S1_at	0.0169541	3.12488	AK069300.1	cDNA clone:J023016A03, full insert sequence.
Os.10058.1.S1_at	0.00160335	4.95892	AK067214.1	cDNA clone:J013097O18, full insert sequence.
Os.10087.1.S1_at	0.0225395	0.47486	AK062641.1	cDNA clone:001-105-D09, full insert sequence.
Os.10131.1.S1_a_at	0.00213719	3.31969	AB087745.1	OsUGE-1 mRNA for UDP-glucose 4-epimerase, complete cds.
Os.10172.1.S1_at	0.0287523	3.69297	AK112056.1	cDNA clone:001-110-C03, full insert sequence.
Os.10175.1.S1_at	0.00834371	3.73707	D88617.1	Oryza sativa mRNA forOsMYB1, complete cds.
Os.10176.1.S1_at	0.0271494	2.36608	AK072356.1	cDNA clone:J023059I02, full insert sequence.
Os.10178.1.S1_a_at	0.0249291	2.26438	AK120236.1	cDNA clone:J013043M21, full insert sequence.
Os.10178.2.S1_a_at	0.010716	2.44089	AK071976.1	cDNA clone:J013085H01, full insert sequence.
Os.10179.1.S1_at	0.0135109	2.87404	AK065197.1	cDNA clone:J013002E17, full insert sequence.
Os.10183.1.S2_at	0.0202189	2.76609	AK100188.1	cDNA clone:J023034D20, full insert sequence.
Os.10193.1.S1_at	0.0274172	2.41045	AK059070.1	cDNA clone:001-021-H03, full insert sequence.
Os.10196.1.S1_at	0.0275796	2.86001	AK067879.1	cDNA clone:J013123M04, full insert sequence.
Os.10200.1.S1_at	0.000629943	0.477959	CB620205	Transcribed sequence with we similarity to protein ref:NP_176675.1 (A.thaliana) cytochrome p450,Putative
Os.10223.1.S1_at	0.000900949	43.9578	AU081273	Transcribed sequences
Os.10246.4.S1_x_at	0.0156256	2.12229	CR280062	Putative histone H3 (P0505D12.20), mRNA
Os.10266.1.S1_at	0.0134595	120.061	AK071513.1	cDNA clone:J023099E07, full insert sequence.
Os.10300.1.S1_at	0.0247573	7.85494	AU096466	P0482C06.16 (P0482C06.16), mRNA
Os.10300.1.S1_x_at	0.0122385	7.69832	AU096466	P0482C06.16 (P0482C06.16), mRNA
Os.10305.1.S1_at	0.00874333	7.92083	AK072408.1	cDNA clone:J023083H19, full insert sequence.
Os.10333.1.S1_at	0.00711169	0.499713	AK070421.1	Oryza sativacDNA clone:J023048M12, full insert sequence.
Os.10340.1.S1_at	0.0407754	2.1236	AK103544.1	cDNA clone:J033132E05, full insert sequence.
Os.10348.1.S1_at	0.00561936	5.76327	AK063325.1	cDNA clone:001-113-H06, full insert sequence.
Os.10356.1.S1_at	0.000136125	75.1461	AK073589.1	cDNA clone:J033051K03, full insert sequence.
Os.10384.1.S1_at	0.00250221	2.61052	AK072292.1	cDNA clone:J023016C20, full insert sequence
Os.10390.1.S1_at	0.0124214	3.13632	AK103002.1	cDNA clone:J033116G06, full insert sequence
Os.10399.1.S1_at	0.0106008	2.06211	AK069313.1	cDNA clone:J023014E07, full insert sequence
Os.10411.1.S1_at	9.01449e-05	105.95	AY077725.1	Oryza sativa C2H2 zinc finger protein (ZFP) mRNA, complete cds. zinc finger protein
Os.1043.1.S1_at	0.00397858	10.2676	AK062495.1	P0410E01.29 (P0410E01.29), mRNA
Os.10430.1.S1_at	0.0177799	3.20858	AK100633.1	cDNA clone:J023109P12, full insert sequence
Os.10473.1.S1_at	0.00822594	2.39067	AK105768.1	cDNA clone:001-202-E05, full insert sequence
Os.10497.1.S1_s_at	0.047808	7.68973	AK105956.1	cDNA clone:001-205-D07, full insert sequence
Os.10510.1.S1_at	0.00301597	6.11387	AK068438.1	cDNA clone:006-204-B12, full insert sequence
Os.10546.1.S1_s_at	0.00295121	13.1606	AU183565	Transcribed sequence with we similarity to protein
Os.10551.1.S1_at	0.00418908	3.92535	AK069617.1	cDNA clone:J023019K12, full insert sequence.
Os.10564.1.A1_at	0.0317875	0.46445	AU078002	Transcribed sequence
Os.10579.1.S1_at	0.0204425	2.83539	AK104952.1	cDNA clone:001-110-D12, full insert sequence
Os.10595.3.S1_x_at	0.00259689	2.67767	AK106801.1	cDNA clone:002-116-B11, full insert sequence
Os.10612.1.S1_at	0.00476177	2.65424	AK121063.1	cDNA clone:J023058L21, full insert sequence
Os.10619.1.S2_at	0.000527918	2.60336	AK100082.1	cDNA clone:J023002E24, full insert sequence
Os.10620.1.S1_at	0.0210268	10.4706	AK119584.1	cDNA clone:J023031G07, full insert sequence
Os.10659.1.S1_s_at	1.128e-05	16.6144	AK103470.1	cDNA clone:J033130A10, full insert sequence
Os.10667.1.S1_at	0.0154597	2.48328	AK105209.1	cDNA clone:001-109-A08, full insert sequence.
Os.10682.1.S1_at	0.0110541	3.86239	AK109215.1	cDNA clone:002-156-D09, full insert sequence
Os.10700.1.S1_at	0.0182286	0.423611	AK065630.1	cDNA clone:J013072E14, full insert sequence
Os.10701.1.S1_at	0.00752821	2.49225	AK070408.1	cDNA clone:001-044-D09, full insert sequence
Os.10709.1.S1_at	0.00341912	0.424121	AK058397.1	cDNA clone:002-101-A12, full insert sequence
Os.10727.1.S1_at	0.0366656	0.426363	AK066289.1	cDNA clone:001-040-H12, full insert sequence
Os.10735.1.S1_at	0.000626287	27.1126	AK058903.1	Rice mRNA, sequence homologous to acyl carrier protein II gene
Os.10785.3.S1_at	0.00453551	0.422672	NM_197082.1	Oryza sativa Putative cytochrome P450 protein (OSJNBa0029C15.3), mRNA.
Os.10823.1.S1_x_at	0.00017365	3.6739	AK062926.1	cDNA clone:002-103-G07, full insert sequence
Os.10823.2.S1_at	0.00682757	4.40441	AK064162.1	cDNA clone:002-103-G07, full insert sequence
Os.10839.1.S1_at	0.00441931	4.53153	AK106069.1	cDNA clone:001-206-H05, full insert sequence
Os.10845.1.S1_s_at	0.0374586	2.15067	AK064366.1	cDNA clone:002-108-C03, full insert sequence
Os.10849.1.S1_at	0.00122933	2.50742	AK059289.1	cDNA clone:J023028O17, full insert sequence.
Os.10862.1.S1_at	0.00220944	6.00029	CF340108	cDNA clone:J033064J17, full insert sequence
Os.10872.1.S1_at	0.00520657	4.27937	AK065505.1	cDNA clone:J013027N01, full insert sequence
Os.10884.1.S1_at	0.000369006	9.1018	AK070731.1	cDNA clone:002-174-E06, full insert sequence
Os.10888.1.S1_at	0.0311986	2.27473	AK102068.1	cDNA clone:J033082G03, full insert sequence
Os.10926.1.S1_at	0.0260059	2.42531	AK059649.1	cDNA clone:J023133D04, full insert sequence
Os.10930.1.S1_at	0.0438726	22.3571	BI806747	Transcribed sequence with moderate similarity to protein
Os.10942.1.S1_a_at	0.0109676	3.92313	AY344488.1	Oryza sativa heat shock factor RHSF6 mRNA, complete cds.
Os.10949.1.S1_at	0.0128639	0.39804	AK059469.1	Putative adapter protein SPIKE1 (OSJNBb0014I10.6),
Os.10985.1.S1_at	0.0112056	3.27603	AK068268.1	Oryza sativacDNA clone:J013147I21, full insert sequence
Os.11002.1.S1_at	0.0289921	2.71281	AK121222.1	cDNA clone:J023090H22, full insert sequence
Os.11018.1.S1_at	0.000497206	3.10804	AB052843.1	Oryza sativamRNA for ribonuclease,
Os.11039.1.S1_s_at	0.000165345	3569.87	AK063751.1	cDNA clone:001-120-C06, full insert sequence
Os.11039.2.S1_x_at	0.000455334	152.92	AK063629.1	cDNA clone:001-120-C06, full insert sequence
Os.11039.3.S1_at	0.000377342	1171.68	AK105370.1	cDNA clone:001-120-C06, full insert sequence
Os.11046.1.S1_at	0.000196656	39.2778	AK119729.1	cDNA clone:J033114G13, full insert sequence
Os.11058.1.S1_x_at	0.0127983	3.76568	AK070014.1	cDNA clone:J023038E13, full insert sequence
Os.11089.1.S1_at	0.00105843	2.19196	AK066056.1	cDNA clone:J013052F01, full insert sequence
Os.11112.1.S1_s_at	0.00790332	58.4988	BI797495	Transcribed sequences
Os.11147.1.S1_at	0.0141721	0.406118	AK063204.1	cDNA clone:001-112-C11, full insert sequence
Os.11155.1.S1_at	0.0439852	2.37924	AB104733.1	OsTUB8 mRNA for beta-tubulin, complete cds.
Os.11193.1.S1_at	0.00617252	5.74492	AK066760.1	cDNA clone:001-041-F09, full insert sequence
Os.11195.1.S1_at	0.000168538	6.95677	CR292552	Transcribed sequence with we similarity to protein
Os.11197.2.S1_x_at	0.00211744	5.14045	AK105666.1	cDNA clone:002-137-B01, full insert sequence
Os.11218.1.S1_at	0.00248995	33.3272	AK073273.1	cDNA clone:001-030-D12, full insert sequence
Os.11246.1.S1_at	0.0360559	2.60769	CD670986	P0494A10.29 (P0494A10.29), mRNA
Os.11256.1.S1_at	0.00195283	8.40319	AK063727.1	cDNA clone:001-120-E01, full insert sequence
Os.11262.2.S1_x_at	0.00023397	2.50709	AK105723.1	cDNA clone:001-201-G03, full insert sequence.
Os.11266.1.S1_at	0.0349908	17.1097	AK103553.1	cDNA clone:J033132F18, full insert sequence
Os.11277.1.S1_s_at	0.0135214	4.70661	AK059408.1	cDNA clone:001-027-C04, full insert sequence.
Os.11286.1.A1_at	0.00730484	8.24401	CB624786	Transcribed sequence with we similarity to protein senescence-specific cysteine protease SAG12 (Arabidopsis thaliana)
Os.11287.1.S1_at	0.0350295	14.4163	AK111790.1	cDNA clone:J023095D11, full insert sequence
Os.11301.1.S1_at	0.0113425	3.26288	AK070778.1	cDNA clone:J023069E14, full insert sequence
Os.11301.1.S1_x_at	0.0301889	2.64768	AK070778.1	cDNA clone:J023069E14, full insert sequence
Os.11305.1.S1_at	0.00271665	6.91949	AK063578.1	cDNA clone:001-117-H05, full insert sequence
Os.11307.1.S1_at	0.0005537	0.308638	CB627040	Transcribed sequence with we similarity to protein
Os.11313.1.S1_at	0.0397788	3.41305	AF395880.1	Oryza sativa JIOsPR10 mRNA, complete cds
Os.11323.1.S1_at	0.00219921	4.97268	AK071812.1	cDNA clone:001-015-C01, full insert sequence
Os.11330.1.S2_at	0.000751289	17.0317	AK105524.1	Oryza sativacDNA clone:001-127-G02, full insert sequence.
Os.11331.1.S1_at	0.00126553	2.52473	AK062655.1	cDNA clone:001-105-E11, full insert sequence
Os.11335.1.S1_at	0.00707154	3.45072	AK121434.1	cDNA clone:J023139O07, full insert sequence.
Os.11355.1.S1_at	0.00216569	2.13575	AU075363	cDNA clone:J023104C20, full insert sequence
Os.11365.1.S1_at	0.00146783	4.42586	AY579411.1	Oryza sativa RINGC3HC4PHD zinc finger-like protein mRNA, complete cds.
Os.11371.1.S1_at	0.00286814	30.3926	AB051108.1	Oryza sativa RIP2 mRNA for ribosome inactivating protein 2, complete cds.
Os.11376.1.S1_at	0.0112809	2.95482	AK063418.1	cDNA clone:001-115-B12, full insert sequence
Os.11393.1.S2_at	0.00923976	5.71155	AK069702.1	cDNA clone:J023026H03, full insert sequence
Os.11396.1.S1_at	0.00443938	2.49624	AK120427.1	cDNA clone:J013095H17, full insert sequence
Os.11399.1.S1_at	0.00343595	0.435125	AK060912.1	cDNA clone:J013108A17, full insert sequence
Os.11412.1.S1_a_at	0.02475	2.0516	AK102445.1	cDNA clone:J033093N21, full insert sequence
Os.11432.1.S1_s_at	0.0356665	0.39583	AU058065	Transcribed sequence
Os.11462.1.S1_at	0.0141217	2.30262	AK071443.1	cDNA clone:J023091K18, full insert sequence.
Os.11471.1.S1_at	0.000645514	12.8353	AK121265.1	cDNA clone:J023105D11, full insert sequence
Os.11474.1.S1_at	0.0136942	5.16398	AK066613.1	cDNA clone:J023133K05, full insert sequence
Os.11477.1.S1_at	0.0218448	7.98961	AK062526.1	cDNA clone:001-104-D10, full insert sequence
Os.11534.1.S1_at	0.0120576	0.455592	AK063896.1	cDNA clone:001-122-G11, full insert sequence
Os.11546.1.S1_at	0.0257143	11.9831	AK121950.1	cDNA clone:J033107J23, full insert sequence
Os.11549.1.S1_at	0.00148705	9.04449	BU673475	cDNA clone:J023019E08, full insert sequence
Os.11552.1.S1_at	0.0114063	2.88662	U95217.1	mRNA, complete cds /DEF=Oryza sativa peroxidase (Os-PRX1) mRNA, complete cds.
Os.11552.1.S2_at	0.0067896	4.16536	AF019743.1	Oryza sativa cationic peroxidase (OsCPX1) mRNA, complete cds.
Os.11570.1.S1_at	0.000682043	3.93886	AK101484.1	cDNA clone:J033041G24, full insert sequence
Os.11570.1.S1_s_at	0.00129558	4.11995	AK101484.1	cDNA clone:J033041G24, full insert sequence
Os.11575.1.S1_a_at	0.00454045	2.36659	AK065952.1	cDNA clone:J013045I05, full insert sequence.
Os.11575.1.S1_at	0.000654385	2.18911	AK065952.1	OSJNBa0026J14.30 (OSJNBa0026J14.30), mRNA /DEF=Oryza sativacDNA clone:J013045I05, full insert sequence.
Os.11575.2.S1_a_at	0.0373273	2.18552	AK101223.1	cDNA clone:J033031D05, full insert sequence.
Os.11575.3.S1_x_at	0.0068647	4.02447	AK065363.1	cDNA clone:J013003I09, full insert sequence.
Os.11575.4.S1_x_at	0.0132497	3.39541	NM_193360.1	mRNA /DEF=Oryza sativa OsJNBa0026J14.30 (OSJNBa0026J14.30), mRNA.
Os.11608.1.S1_at	0.023019	2.37064	AK068600.1	cDNA clone:J013154A18, full insert sequence.
Os.11657.1.S1_at	0.00373147	2.33936	AK105335.1	cDNA clone:001-118-E04, full insert sequence.
Os.11666.1.S1_at	0.0258903	2.40145	AK105810.1	cDNA clone:001-203-B12, full insert sequence
Os.11666.1.S1_s_at	0.015323	2.64458	AK105810.1	cDNA clone:001-203-B12, full insert sequence
Os.11730.1.S1_at	0.00233123	3.04041	AK071727.1	cDNA clone:J023110H06, full insert sequence
Os.11773.1.S1_at	0.00191284	3.14756	AK121190.1	cDNA clone:J023086B03, full insert sequence
Os.11782.1.S1_at	0.00440166	3.80687	AB125307.1	SAPK6 mRNA for serinethreonine protein kinase SAPK6, complete cds
Os.11800.1.S1_at	0.0032791	3.94848	AK108373.1	cDNA clone:002-142-D10, full insert sequence
Os.11800.1.S1_s_at	3.6805e-05	4.42485	AK108373.1	cDNA clone:002-142-D10, full insert sequence
Os.11812.1.S1_at	0.000503372	739.717	AK070415.1	cDNA clone:J023053E17, full insert sequence
Os.11816.1.S1_at	0.00105616	6.57025	AK108048.1	cDNA clone:002-137-F08, full insert sequence
Os.11831.1.S1_at	0.00776345	26.6068	AK062130.1	cDNA clone:J013096P21, full insert sequence
Os.11846.1.S1_at	0.0334191	0.446156	AK065891.1	cDNA clone:J013044D15, full insert sequence
Os.11882.1.S1_at	0.00558791	8.56011	AU056888	unknown protein (OSJNBa0096G08.21), mRNA
Os.11894.1.S1_at	0.0148253	2.28256	AK064754.1	cDNA clone:002-120-G01, full insert sequence
Os.11897.1.S1_at	0.0330665	2.378	AK065702.1	cDNA clone:J013035P06, full insert sequence.
Os.11900.1.S1_at	0.000464499	2.39979	AK105384.1	cDNA clone:001-121-C12, full insert sequence
Os.11906.1.S1_at	0.00170106	67.5798	AU057006	P0454A11.4 (P0454A11.4), mRNA
Os.1191.1.S1_at	0.0327267	0.471584	AK099355.1	cDNA clone:J033044P19, full insert sequence.
Os.11914.1.S1_at	4.16388e-05	25.9513	AK105590.1	cDNA clone:001-129-A06, full insert sequence
Os.11935.1.S1_at	0.00766798	11.7161	AY166599.1	Oryza sativa (indica cultivar-group) ATP-dependent Clp protease ATP-binding subunit precursor (CLPD1) mRNA, complete cds;
Os.11952.1.S1_at	0.000417999	13.8735	AK067907.1	cDNA clone:J013127I02, full insert sequence
Os.11961.1.S1_at	0.0188654	2.00489	AK121844.1	cDNA clone:J033101G01, full insert sequence
Os.11975.2.A1_at	0.0316334	0.393226	CD670998	P0470A12.5 (P0470A12.5), mRNA
Os.11991.1.S1_at	0.0462306	0.408775	AK101288.1	cDNA clone:J033033F16, full insert sequence
Os.11997.1.S1_at	0.00872784	2.08399	AK105051.1	cDNA clone:001-042-C01, full insert sequence
Os.12000.1.S1_at	0.00207702	2.07675	AK072758.1	cDNA clone:J023142M19, full insert sequence
Os.12012.1.S1_at	0.00134016	20.9542	AK061602.1	cDNA clone:001-027-G06, full insert sequence
Os.12032.1.S1_at	0.0215863	2.58973	AK058773.1	cDNA clone:001-002-A01, full insert sequence
Os.12038.1.S1_at	0.0350909	2.15338	AK109033.1	cDNA clone:002-154-C05, full insert sequence
Os.12043.1.S1_at	8.41451e-05	8.64501	AK069421.1	cDNA clone:J023019C22, full insert sequence.
Os.12063.1.S1_at	4.15743e-05	22.7812	AK063719.1	cDNA clone:001-120-C11, full insert sequence
Os.12102.1.S1_at	0.00053916	0.463387	AK066130.1	cDNA clone:J013052M23, full insert sequence
Os.12106.1.S1_at	0.0254739	5.07788	AK059872.1	cDNA clone:006-207-F02, full insert sequence
Os.12111.1.S1_at	0.00180394	0.44713	AK099618.1	cDNA clone:J013052O10, full insert sequence
Os.12145.1.S1_at	0.0413926	2.15033	AK067007.1	cDNA clone:J013091D15, full insert sequence
Os.12158.1.S2_at	0.0477721	2.05639	AK120979.1	cDNA clone:J023041P05, full insert sequence.
Os.12163.1.S1_at	0.00445119	8.26496	U76031.1	Oryza sativa hemoglobin 2 mRNA, complete cds.
Os.12176.1.S1_at	0.0237847	7.21888	U25284.2	Oryza sativa cloneOsE3 leucine zipper protein mRNA, complete cds
Os.12191.1.S1_at	0.00252905	5.30209	U76030.1	Oryza sativa hemoglobin 1 mRNA, complete cds.
Os.12200.1.S1_s_at	0.00277126	10.8267	AK103358.1	cDNA clone:J033126L16, full insert sequence.
Os.12234.2.S1_s_at	0.00226592	4.71708	AK064012.1	cDNA clone:001-124-H01, full insert sequence.
Os.12241.1.S1_at	0.0016086	4.29162	AK101837.1	cDNA clone:002-124-H05, full insert sequence
Os.12244.1.S1_at	5.4333e-05	11.502	AB110191.1	mRNA for heat shock protein 18, complete cds,
Os.12248.1.S1_at	0.0128618	2.66217	AK070285.1	cDNA clone:J023048B07, full insert sequence
Os.12253.1.S1_at	0.041094	8.18228	AK103824.1	cDNA clone:J033147K24, full insert sequence.
Os.12257.1.S1_at	0.00046265	14.0709	AK074003.1	cDNA clone:001-126-A02, full insert sequence
Os.12279.1.S1_a_at	0.00263766	2.4703	AK103603.1	cDNA clone:J033133G02, full insert sequence
Os.12279.2.S1_a_at	0.00022145	2.72151	CF313063	cDNA clone:J033133G02, full insert sequence
Os.12288.1.S1_at	0.03099	2.52754	AB110604.1	OsXRT5 mRNA for xyloglucan endotransglycosylase-related protein 5, complete cds.
Os.12392.1.S1_at	0.0446995	2.02734	AK120337.1	cDNA clone:001-034-B07, full insert sequence
Os.12399.1.S1_at	0.0278421	2.94212	AK069564.1	cDNA clone:J033143D05, full insert sequence
Os.12411.1.S1_at	0.0141596	3.02958	AK107853.1	cDNA clone:002-134-A11, full insert sequence
Os.12420.1.S1_at	0.00139903	2.61412	AK105533.1	cDNA clone:001-127-G12, full insert sequence
Os.12498.2.S1_at	0.013817	106.443	AK104991.2	cDNA clone:001-002-E02, full insert sequence.
Os.12551.1.S1_s_at	0.00515658	39.6678	U57641.1	Oryza sativa LEA-like protein mRNA, embryo-specific cloneOse730, complete cds
Os.12614.1.A1_at	0.0234701	0.440039	CR282570	Transcribed sequences
Os.12674.1.S1_s_at	0.00286013	2.45245	AK059280.1	cDNA clone:001-025-C11, full insert sequence
Os.12686.1.S1_at	5.38195e-05	2.74122	CB001033	Transcribed sequence with we similarity to protein like protein kinase,Putative
Os.12690.1.S1_at	0.00998035	3.8221	AK072460.1	cDNA clone:J023121H13, full insert sequence
Os.12710.1.S1_at	0.00237663	2.08487	AK065604.1	cDNA clone:J013152B02, full insert sequence
Os.12713.1.S2_a_at	0.0246337	41.0425	AK060800.1	cDNA clone:001-033-F04, full insert sequence
Os.12732.1.S1_a_at	0.00821375	2.43574	AK073206.1	cDNA clone:J033004L13, full insert sequence.
Os.12738.1.S2_a_at	0.00017076	4.28251	AB008845.1	Oryza sativa mRNA for NADH dependent Glutamate Synthase, complete cds.
Os.12751.1.S1_at	0.0133727	2.29912	AK059816.1	cDNA clone:J023024J01, full insert sequence
Os.12775.1.S1_at	0.00622304	12.9702	AK071832.1	cDNA clone:J023121D11, full insert sequence
Os.12791.1.S1_a_at	0.0356394	0.249993	U57638.1	Oryza sativa metallothionein-like protein mRNA, complete cds.
Os.12791.2.S1_a_at	0.0337145	0.251943	U77294.1	metallothionein-like protein mRNA, complete cds.
Os.12791.4.S1_x_at	0.0435297	0.300714	AK119241.1	cDNA clone:001-120-A08, full insert sequence.
Os.12793.1.S1_x_at	0.0445835	2.33393	NM_191194.1	Oryza sativa P0481E12.6 (P0481E12.6), mRNA.
Os.12825.1.S1_at	0.000335338	7.52031	AK122178.1	cDNA clone:J033148N22, full insert sequence.
Os.12838.1.S1_at	0.025496	8.08279	AK069642.1	cDNA clone:J023026F11, full insert sequence
Os.12921.1.S1_at	0.0304939	0.480452	AU222951	Transcribed sequences
Os.12922.1.S1_at	0.0178404	14.8669	AK059757.1	cDNA clone:006-303-E09, full insert sequence
Os.12934.1.S1_at	0.00916158	3.34093	AK063921.1	cDNA clone:001-123-B10, full insert sequence.
Os.12946.1.S1_at	0.0268358	13.8824	AU222529	Transcribed sequence with we similarity to protein
Os.12948.1.S1_at	0.0173279	3.98298	AK070746.1	cDNA clone:J023064M01, full insert sequence
Os.12978.1.S1_at	0.00628641	39.4177	AU222916	Transcribed sequence with moderate similarity to protein
Os.12993.1.S1_at	0.0431714	2.18699	AK071561.1	cDNA clone:J023099O18, full insert sequence
Os.13015.1.S1_at	0.00134331	7.37578	AF402799.1	clone RICS11381APutative glutathione S-transferaseOsGSTU12 mRNA, complete cds.
Os.13016.1.S1_a_at	0.000453668	9.45475	AF402798.1	clone C1756_1APutative glutathione S-transferaseOsGSTU11 mRNA, complete cds
Os.13051.1.S1_at	0.0399976	2.53668	AB079873.1	OsDMC1A mRNA for DMC1, complete cds.
Os.1311.1.S1_at	0.00472713	2.24784	AF006825.1	Oryza sativa endosperm lumenal binding protein (BiP) mRNA, complete cds.
Os.134.1.S1_at	0.00249769	4.01058	D10334.1	Oryza sativa mRNA for adenylate kinase-a, complete cds
Os.13483.1.S1_at	0.019647	2.80334	AK070738.1	cDNA clone:J023062E24, full insert sequence
Os.13534.1.S1_at	0.00139137	0.406849	AU029707	Transcribed sequence with we similarity to protein
Os.13534.1.S1_s_at	0.000662342	0.484134	AU029707	Transcribed sequence with we similarity to protein pir:T01623 (A.thaliana) T01623 hypothetical protein F19F24.15 - Arabidopsis thaliana
Os.13596.1.S1_at	0.0147721	4.62782	AK066091.1	cDNA clone:J013055M21, full insert sequence
Os.13624.1.S1_at	0.0213649	2.1418	AK065822.1	cDNA clone:J013042A04, full insert sequence.
Os.13708.1.S1_at	0.0169702	2.38117	AK066916.1	cDNA clone:001-043-C06, full insert sequence
Os.13743.1.S1_at	0.0299414	2.15662	AK099720.1	cDNA clone:J013088F12, full insert sequence
Os.13781.1.S2_at	0.0147292	28.6801	CB665354	cDNA clone:J013070J19, full insert sequence
Os.13854.1.S1_at	0.0117814	2.87966	AK073672.1	cDNA clone:J033054E07, full insert sequence
Os.13968.1.S1_a_at	0.00988093	2.19804	AK119249.1	cDNA clone:001-121-G07, full insert sequence.
Os.13968.2.S1_a_at	0.0049202	3.21558	AK070577.1	cDNA clone:J023057O07, full insert sequence.
Os.13993.1.S1_at	0.00439244	3.66216	AK058477.1	cDNA clone:001-016-C06, full insert sequence
Os.14071.1.S1_at	0.030376	2.18371	AK073003.1	cDNA clone:J023150K23, full insert sequence
Os.14079.1.S1_at	0.0136937	32.2505	AK072595.1	cDNA clone:J023125E11, full insert sequence
Os.14105.1.S1_at	0.0309204	41.7681	AK106404.1	cDNA clone:002-102-G11, full insert sequence
Os.14119.2.S1_x_at	5.35676e-05	4.59699	NM_197732.1	Oryza sativa unknown protein (OSJNBa0042H09.7), mRNA.
Os.14153.3.S1_x_at	0.0357703	0.277833	D21111.1	Rice mRNA for metallothionein-like protein, partial sequence Rice mRNA for metallothionein-like protein, partial sequence.
Os.14160.1.S1_at	0.0234524	2.89822	AK099971.1	cDNA clone:J013127M11, full insert sequence
Os.14187.1.S1_at	0.00101419	30.6774	AK064610.1	cDNA clone:002-113-B06, full insert sequence
Os.14313.2.S1_s_at	0.00729438	2.11497	CR282253	Ser-Thr protein kinase-like (P0460C04.9), mRNA
Os.14313.2.S1_x_at	0.00402239	2.35709	CR282253	(japonica cultivar-group) Ser-Thr protein kinase-like (P0460C04.9), mRNA
Os.1433.2.S1_at	0.010219	8.11563	AK105414.1	cDNA clone:001-123-H09, full insert sequence.
Os.1437.1.S1_at	0.0422373	5.94084	AK108308.1	cDNA clone:002-141-F08, full insert sequence.
Os.14380.1.S1_s_at	0.00429364	2.0105	AK061447.1	cDNA clone:006-307-D10, full insert sequence
Os.14382.1.S1_at	0.00792788	0.376966	AK062274.1	cDNA clone:001-100-B02, full insert sequenc
Os.14409.1.S1_at	0.000774403	2.64012	AK072887.1	cDNA clone:J023148F05, full insert sequence
Os.14413.1.S1_at	0.0322921	0.453887	AK062850.1	cDNA clone:001-108-A02, full insert sequence
Os.1443.1.S1_a_at	0.0112112	6.66748	AK106292.1	cDNA clone:002-101-B04, full insert sequence
Os.1445.1.S1_at	0.00233923	4.15636	AK069905.1	cDNA clone:J023034H21, full insert sequence
Os.14483.1.S1_x_at	0.019998	2.61402	BI806247	P0701D05.13 (P0701D05.13), mRNA
Os.14592.1.S1_at	0.0195569	2.45429	AK060274.1	cDNA clone:J023084M11, full insert sequence
Os.14616.1.S1_at	5.15721e-05	220.412	BI806666	Transcribed sequence
Os.14631.1.S1_at	0.000449087	3.26579	AK107239.1	cDNA clone:002-125-F03, full insert sequence.
Os.1465.1.S1_at	0.0107987	0.477136	NM_189652.1	P0710E05.6 (P0710E05.6), mRNA
Os.14684.1.S1_at	9.95687e-05	0.368862	AK065509.1	cDNA clone:J013027N08, full insert sequence.
Os.1475.1.S1_at	0.0116559	0.472622	AK060964.1	cDNA clone:006-202-B05, full insert sequence.
Os.14775.1.S1_at	0.0294346	2.01714	AK071608.1	cDNA clone:J023104H08, full insert sequence.
Os.14862.1.S1_a_at	0.0279557	0.476402	AK064968.1	cDNA clone:J013001B05, full insert sequence.
Os.14882.1.S1_at	0.00195029	7.81084	AK102093.1	cDNA clone:J033083A06, full insert sequence.
Os.14938.1.S1_at	0.014832	2.1671	AK064690.1	cDNA clone:002-116-E07, full insert sequence.
Os.14951.1.S1_at	0.0169206	117.992	AF488522.1	Oryza sativa Cyt-P450 monooxygenase (PM-II) mRNA, complete cds
Os.14998.1.S1_at	0.00293727	3.7862	AK100347.1	cDNA clone:J023082L12, full insert sequence.
Os.15076.1.S1_at	0.0241264	5.2605	AK069299.1	cDNA clone:J023012M21, full insert sequence.
Os.15171.1.S1_s_at	0.00125967	16.3454	BM421235	Transcribed sequence with we similarity to protein pir:T47454 (A.thaliana) T47454 lipoxygenase AtLOX2 - Arabidopsis thaliana
Os.15249.1.S1_at	0.0456784	4.14564	AK108342.1	cDNA clone:002-142-B02, full insert sequence.
Os.15281.1.S1_at	0.000221884	215.235	BM037822	alcohol dehydrogenase-like protein (OJ1343_D04.25), mRNA
Os.15281.1.S1_x_at	0.00490621	214.079	BM037822	(japonica cultivar-group) alcohol dehydrogenase-like protein (OJ1343_D04.25), mRNA
Os.15377.1.A1_at	0.0176017	3.11436	BM038136	Transcribed sequence with we similarity to protein ref:NP_175397.1 (A.thaliana) unknown protein (Arabidopsis thaliana)
Os.15516.1.S1_at	0.0477746	0.383865	CB673499	Transcribed sequence with we similarity to protein ref:NP_173064.1 (A.thaliana) hypothetical protein (Arabidopsis thaliana)
Os.15557.1.S1_at	0.0395885	2.90829	AK062484.1	cDNA clone:001-103-G08, full insert sequence.
Os.15580.1.S1_at	0.0162425	6.37592	AK062353.1	cDNA clone:001-101-G07, full insert sequence.
Os.15597.1.S1_a_at	0.0132097	2.21457	AK066477.1	cDNA clone:J013070H07, full insert sequence.
Os.156.1.S1_at	0.0230242	2.05693	D26484.1	Oryza sativamRNA for catalase, complete cds. /PROD=catalase
Os.156.2.S1_x_at	0.0427039	2.11332	D10425.1	mRNA for catalase, complete cds /DEF=Rice mRNA for catalase (273 gene), partial sequence.
Os.15621.1.S1_at	0.0125116	5.79854	AK106202.1	cDNA clone:001-208-F06, full insert sequence.
Os.15699.1.S1_at	0.020745	5.48254	AF402796.1	Putative glutathione S-transferaseOsGSTU9
Os.15706.1.S1_at	0.036288	2.36302	AK070670.1	cDNA clone:J023057H08, full insert sequence.
Os.15732.1.S1_s_at	0.0152742	0.467223	AU032700	Transcribed sequence
Os.15761.1.S1_at	0.00715632	2.0452	AK073045.1	cDNA clone:J033007C02, full insert sequence.
Os.1577.1.S1_at	0.0329701	2.3139	AK066220.1	cDNA clone:J013050L21, full insert sequence.
Os.1577.2.S1_x_at	0.000222004	3.61294	NM_191686.1	P0456F08.3 (P0456F08.3), mRNA /DEF=Oryza sativa P0456F08.3 (P0456F08.3), mRNA.
Os.158.1.S1_at	0.000375508	79.922	D14481.1	Oryza sativa prxRPA mRNA forPutative peroxidase, complete cds. /PROD=putative peroxidase
Os.15813.1.S1_at	0.00259516	4.52808	AK062835.1	cDNA clone:001-107-G11, full insert sequence.
Os.15825.1.S1_at	0.00364512	2.04485	AK065939.1	cDNA clone:J013050N06, full insert sequence.
Os.15829.1.S1_at	0.000132892	0.481766	AK071915.1	cDNA clone:J013074B03, full insert sequence.
Os.15847.1.A1_at	0.0382619	0.48744	BI305664	Transcribed sequences
Os.15856.1.S1_at	0.0189468	2.13738	AK058898.1	cDNA clone:001-007-H03, full insert sequence.
Os.15874.1.A1_at	0.0201837	27.1383	CB964817	zinc finger protein ZFP15 mRNA, complete cds
Os.159.1.S1_s_at	0.00425871	109.855	D14482.1	Oryza sativa prxRPN mRNA forPutative peroxidase, complete cds. /PROD=putative peroxidase
Os.15917.1.S1_at	0.00281392	8.25074	AK109382.2	cDNA clone:006-210-F02, full insert sequence.
Os.15917.2.A1_at	0.000933867	5.37468	CB967238	cDNA clone:006-210-F02, full insert sequence
Os.15931.1.S1_at	0.00232887	2.79517	AK063708.1	cDNA clone:001-120-B07, full insert sequence.
Os.15931.1.S1_x_at	0.00204503	2.24294	AK063708.1	(japonica cultivar-group)cDNA clone:001-120-B07, full insert sequence
Os.15989.1.S1_at	0.0083944	4.53002	AK071321.1	cDNA clone:J023088M23, full insert sequence.
Os.15992.1.S1_at	0.0368803	3.9046	AK107524.1	cDNA clone:002-129-F12, full insert sequence.
Os.15993.1.S1_at	0.0172596	0.414857	AK107764.1	cDNA clone:002-133-A12, full insert sequence.
Os.16068.1.S1_at	0.00619419	2.70515	AK064638.1	cDNA clone:002-114-A10, full insert sequence.
Os.16068.3.S1_at	0.0183837	2.67168	AK064357.1	cDNA clone:002-108-B05, full insert sequence.
Os.16139.1.S1_at	0.000330938	3.63412	AK103360.1	cDNA clone:J033126M21, full insert sequence
Os.16214.1.S1_at	0.00325902	4.19203	AK109321.1	cDNA clone:002-188-H02, full insert sequence.
Os.16221.1.S1_at	0.0127562	0.394911	AK109013.1	cDNA clone:002-154-A01, full insert sequence.
Os.16286.1.S1_at	0.0101911	3.32018	AK066226.1	cDNA clone:J013057K13, full insert sequence.
Os.16317.1.S1_at	0.0011809	7.74049	AK108550.1	cDNA clone:002-144-E04, full insert sequence.
Os.16320.1.S1_at	0.000736066	4.88249	AK072014.1	cDNA clone:J013106D12, full insert sequence.
Os.16327.1.S1_at	0.00486358	0.213994	CA764131	Transcribed sequences
Os.16365.1.S1_at	0.0471656	0.405693	AK107667.1	cDNA clone:002-131-H04, full insert sequence.
Os.16381.1.S1_a_at	0.0117391	0.459605	AK111611.1	cDNA clone:J013105I18, full insert sequence.
Os.16435.1.S1_at	0.00857236	5.34828	AK064163.1	cDNA clone:002-103-G09, full insert sequence.
Os.1652.1.S1_at	0.0141444	2.49642	AK071433.1	cDNA clone:J023093B16, full insert sequence.
Os.16532.1.S1_at	0.0150705	30.877	AK119903.1	cDNA clone:002-181-E10, full insert sequence.
Os.16540.1.S1_at	4.71833e-05	7.53803	AK060082.1	cDNA clone:006-306-D11, full insert sequence.
Os.16558.1.S1_at	0.000746097	6.66851	AK109480.1	cDNA clone:001-201-A07, full insert sequence.
Os.16627.1.S1_at	0.00826721	3.00351	AK102170.1	cDNA clone:J033086I06, full insert sequence.
Os.1665.1.S1_a_at	0.00408024	2.55839	AB051107.1	Oryza sativa RIP1 mRNA for ribosome inactivating protein 1, complete cds. /PROD=ribosome inactivating protein 1
Os.1665.2.S1_x_at	0.00378763	2.42223	AK120073.1	cDNA clone:J013006P20, full insert sequence.
Os.1678.1.S1_at	0.0313135	2.96339	C99695	contains ESTs C73890(E20948),C99695(E21103)~unknown protein (P0028E10.22), mRNA
Os.16784.1.S1_at	0.00368617	3.03953	AK063715.1	cDNA clone:001-120-C04, full insert sequence
Os.16786.1.S1_at	0.00134473	2.08569	AK068907.1	cDNA clone:J023002L07, full insert sequence
Os.16879.1.S1_at	0.0160845	3.44582	BI811701	Transcribed sequences
Os.16915.1.S1_at	0.000745966	2.77346	AK065635.1	cDNA clone:J013030N19, full insert sequence
Os.16933.1.S1_at	0.00493092	3.77484	BI811816	P0506B12.26 (P0506B12.26), mRNA
Os.16958.1.S1_at	0.0120106	0.494492	AK065334.1	cDNA clone:J013002H07, full insert sequence.
Os.170.1.S1_at	0.000477329	5.14896	AB003195.1	Oryza sativamRNA for basic class III chitinaseOsChib3b, complete cds. /PROD=basic class III chitinaseOsChib3b
Os.170.3.S1_at	0.00185459	5.98959	AK069860.1	cDNA clone:J023035H08, full insert sequence.
Os.17108.1.S1_at	0.00514281	5.13282	AK066624.1	cDNA clone:J013071O05, full insert sequence
Os.17112.1.S1_at	0.000567336	63.5484	AK069008.1	cDNA clone:002-171-C12, full insert sequence
Os.17130.1.S1_at	0.00153918	3.26524	CB670040	Transcribed sequence with moderate similarity to protein pir:T02575 (A.thaliana) T02575 adenylate kinase homolog T16B24.9 - Arabidopsis thaliana
Os.17136.1.S1_at	0.0359631	3.51603	AK108046.1	cDNA clone:002-137-E10, full insert sequence
Os.17158.1.S1_at	0.00396863	2.9341	BI812278	Putative high-affinity potassium transporter (OSJNBa0052O12.21), mRNA
Os.17179.1.A1_at	0.0164186	0.442903	AU225853	Transcribed sequences
Os.17182.1.S1_at	0.00824875	3.28846	AK072119.1	cDNA clone:J013123D02, full insert sequence.
Os.17189.1.S1_at	0.0396154	2.91781	AK060246.1	cDNA clone:001-003-H10, full insert sequence.
Os.17199.1.S1_at	0.0127519	0.382154	AK120716.1	cDNA clone:J023002C10, full insert sequence.
Os.17247.1.S1_at	0.000522013	4.36109	AK101538.1	cDNA clone:J033048F22, full insert sequence.
Os.17323.2.S1_at	0.0049226	7.01585	AK100094.1	cDNA clone:002-176-B06, full insert sequence
Os.17325.1.S1_at	0.000998905	5.55172	AK069496.1	cDNA clone:J023025C19, full insert sequence
Os.17416.1.S1_at	0.0121647	0.405519	AF543418.1	Oryza sativa major facilitator superfamily antiporter (mfs1) mRNA, complete cds.
Os.17474.1.A1_at	0.0210974	0.365192	BI812916	Transcribed sequence with we similarity to protein ref:NP_565238.1 (A.thaliana) expressed protein (Arabidopsis thaliana)
Os.17629.1.A1_at	0.00235602	3.21567	CR279397	Transcribed sequence with moderate similarity to protein ref:NP_178521.1 (A.thaliana)Putative indole-3-glycerol phosphate synthase (Arabidopsis thaliana)
Os.17644.1.S1_at	0.0109203	2.53626	AK069377.1	cDNA clone:J023012J20, full insert sequence
Os.17659.1.S1_at	0.0129252	30.3443	BI813311	Transcribed sequence with we similarity to protein ref:NP_187533.1 (A.thaliana)Putative laccase (Arabidopsis thaliana)
Os.17746.1.S1_s_at	0.0131176	3.89257	BI813507	Transcribed sequence with we similarity to protein ref:NP_199780.1 (A.thaliana) anthocyanidin-3-glucoside rhamnosyltransferase-like (Arabidopsis thaliana)
Os.17759.1.A1_s_at	0.00269831	2.19189	BI813534	Transcribed sequences
Os.17764.1.S1_at	0.000171347	0.423908	AK110277.1	cDNA clone:002-163-D09, full insert sequence.
Os.17797.1.A1_at	0.00358697	2.24004	AK111117.1	cDNA clone:002-176-B10, full insert sequence.
Os.17841.1.S1_at	0.00737908	0.427549	AK059224.1	cDNA clone:001-024-D06, full insert sequence.
Os.17865.1.S1_at	0.000560419	5.6042	AK105773.1	cDNA clone:001-202-F01, full insert sequence
Os.17892.1.S1_at	0.00151594	2.25254	AK103610.1	cDNA clone:J033133J15, full insert sequence.
Os.17900.1.S1_s_at	0.00758143	3.54678	BI803310	Transcribed sequence with moderate similarity to protein sp:P46688 (A.thaliana) GAS2_ARATH Gibberellin-regulated protein 2 precursor
Os.17912.2.S1_x_at	0.000150245	0.284681	AK066107.1	cDNA clone:J013052A02, full insert sequence.
Os.17916.1.S1_at	0.00281558	0.312511	AK105947.1	cDNA clone:006-307-C03, full insert sequence
Os.17966.1.A1_x_at	5.16214e-05	13.5259	AF093586	Transcribed sequence
Os.17974.1.S1_at	0.00226908	4.51543	AK066728.1	cDNA clone:J013075E04, full insert sequence.
Os.18003.1.S1_at	0.042381	2.19596	CB096858	Transcribed sequence with we similarity to protein pir:T51403 (A.thaliana) T51403 hypothetical protein F14F8_120 - Arabidopsis thaliana
Os.18008.1.S1_at	0.00226718	0.426398	CB653148	P0409B08.16 (P0409B08.16), mRNA
Os.18053.1.S1_at	0.0344573	2.01386	AK063472.1	cDNA clone:001-116-A09, full insert sequence.
Os.18064.1.S1_at	0.00860125	212.273	CF337042	Transcribed sequences
Os.18078.1.S1_at	0.00840346	26.9478	C97547	Transcribed sequences
Os.18177.1.S1_at	0.028569	4.26187	AK072447.1	cDNA clone:J023109G16, full insert sequence.
Os.1818.1.S1_at	0.0032089	13.0083	AK063835.1	cDNA clone:001-122-B07, full insert sequence.
Os.18241.1.S1_at	0.0037886	0.366596	AK065361.1	cDNA clone:J013014A12, full insert sequence.
Os.18241.2.A1_x_at	0.00434985	0.244646	AK120693.1	cDNA clone:J013169O12, full insert sequence.
Os.18285.1.S1_at	0.0181005	0.448144	CA762923	Putative beta-glucosidase (P0674H09.17), mRNA
Os.18318.1.S1_at	0.0254822	2.76789	AK069890.1	cDNA clone:J023038J09, full insert sequence.
Os.18321.2.S1_at	0.00136735	0.473216	AK105878.1	cDNA clone:001-204-C07, full insert sequence.
Os.18395.1.S1_s_at	0.0455452	2.11312	AK062516.1	cDNA clone:001-104-C07, full insert sequence.
Os.18486.1.S1_at	0.0424792	3.82944	AK068607.1	cDNA clone:J013157O06, full insert sequence.
Os.18500.1.S1_at	0.0122013	7.15346	AK070015.1	cDNA clone:J023040H11, full insert sequence.
Os.18570.1.S1_at	0.0288487	3.32259	AK072975.1	cDNA clone:J023148M03, full insert sequence.
Os.18583.1.S1_at	0.00582858	0.45404	AK073783.1	cDNA clone:J033068H14, full insert sequence.
Os.18592.1.S1_at	0.0287453	2.08357	AU030928	contains ESTs AU095171(E60450),AU030928(E60450)~glucuronosyl transferase-like protein (P0418E08.12), mRNA
Os.18609.1.S1_at	0.00502745	2.10802	AK105856.1	cDNA clone:001-203-H06, full insert sequence.
Os.18622.1.S1_at	0.0129401	2.6056	AK108145.1	cDNA clone:002-139-F03, full insert sequence.
Os.18654.1.S1_x_at	0.00113838	14.3075	AK060039.1	cDNA clone:006-304-B06, full insert sequence.
Os.18692.1.S1_at	0.0165113	2.06697	AK111267.1	cDNA clone:002-180-F08, full insert sequence.
Os.18717.2.S1_at	0.00116898	5.17566	AK102152.1	cDNA clone:J033086D22, full insert sequence.
Os.18724.1.S1_at	0.0040805	5.03564	AK100475.1	cDNA clone:J023093O20, full insert sequence.
Os.18724.2.S1_x_at	0.0137325	2.81994	NM_191233.1	Oryza sativa Putative cellulose synthase (P0046E05.5), mRNA. /PROD=putative cellulose synthase
Os.18736.1.S1_at	0.0170452	3.52349	AU032020	contains EST D24978(R2878)~similar to Arabidopsis thaliana chromosome 1, At1g27440~unknown protein (P0482D04.17), mRNA
Os.18847.1.S1_at	0.00721503	0.399046	BM418832	Transcribed sequence
Os.18850.1.S1_at	0.00998071	0.288808	AK120673.1	cDNA clone:J013161G16, full insert sequence.
Os.18922.2.S1_at	0.000124293	33.0118	AK062671.1	cDNA clone:001-105-G04, full insert sequence.
Os.18952.1.S1_at	0.00531595	3.03204	AK100316.1	cDNA clone:J023078P03, full insert sequence.
Os.19031.1.A1_at	0.0105011	0.434945	CB665009	Transcribed sequence with we similarity to protein ref:NP_175594.1 (A.thaliana) light repressible receptor protein kinase,Putative (Arabidopsis thaliana)
Os.19038.1.S1_at	0.000519229	2.98853	AK065174.1	cDNA clone:J013002D01, full insert sequence.
Os.19044.1.S1_at	0.001892	6.1933	CA764426	hypothetical protein (OSJNBa0013J21.15), mRNA
Os.19070.1.S1_at	0.00828522	2.04896	AK068003.1	cDNA clone:J013129H02, full insert sequence.
Os.19137.1.S1_at	0.00488615	2.2177	AK071164.1	cDNA clone:J023081P19, full insert sequence.
Os.19183.1.S1_at	0.0140705	2.4353	AK120731.1	cDNA clone:J023003C05, full insert sequence.1
Os.19190.3.A1_a_at	0.0235376	0.389472	CB670790	Transcribed sequence with we similarity to protein ref:NP_178080.1 (A.thaliana) receptor protein kinase,Putative (Arabidopsis thaliana)
Os.19385.1.S1_at	0.000245589	24.2143	AK107206.1	cDNA clone:002-125-B09, full insert sequence.
Os.19444.1.S1_at	0.00701542	3.47007	BI812716	Transcribed sequence with we similarity to protein ref:NP_197138.1 (A.thaliana) AMP-binding protein (Arabidopsis thaliana)
Os.19472.1.S1_at	0.0178295	17.0543	AK062394.1	cDNA clone:001-102-D05, full insert sequence.
Os.19480.1.S1_at	0.0231685	2.63385	AK068144.1	cDNA clone:J013135G08, full insert sequence.
Os.19524.1.S1_at	0.0121812	0.401393	AK103274.1	cDNA clone:J033124J10, full insert sequence.
Os.19547.1.S1_at	0.0154138	69.9343	AK070381.1	cDNA clone:J023054J24, full insert sequence.
Os.19547.1.S1_x_at	0.00117704	25.2155	AK070381.1	(japonica cultivar-group)cDNA clone:J023054J24, full insert sequence
Os.19619.1.S1_at	0.0113515	2.57938	AK101867.1	cDNA clone:J033070D21, full insert sequence.
Os.19632.1.S1_at	0.0243018	0.440885	AB070226.1	iron regulated metal transporter
Os.19740.1.S2_at	0.0128453	26.1899	AK121692.1	cDNA clone:J033071L01, full insert sequence.
Os.19755.2.S1_a_at	0.0056986	0.494175	AF489111.1	Oryza sativaPutative Ca2+H+ exchanger mRNA, complete cds. /PROD=putative Ca2+H+ exchanger /FL= AF489111.1
Os.1981.1.S1_at	0.000508741	2.38465	AK099387.1	cDNA clone:J033075H15, full insert sequence.
Os.19823.1.S1_at	0.0216544	0.422214	AY114310.1	Oryza sativa (indica cultivar-group) gibberellin 20-oxidase mRNA, complete cds. /PROD=gibberellin 20-oxidase
Os.19849.1.S1_at	0.00563964	9.09916	NM_191475.1	P0413G02.18 (P0413G02.18), mRNA
Os.20068.1.S1_at	0.0162869	0.452421	AK065724.1	cDNA clone:J013041I23, full insert sequence.
Os.20070.1.S1_x_at	0.00676549	0.464248	AK059240.1	cDNA clone:001-024-F07, full insert sequence.
Os.20083.1.S1_at	0.0135223	2.43908	AK120989.1	cDNA clone:J023042P03, full insert sequence
Os.20118.1.A1_s_at	0.0247048	2.96109	CB684670	Transcribed sequence with we similarity to protein ref:NP_201249.1 (A.thaliana)Putative protein (Arabidopsis thaliana)
Os.20120.1.S1_at	0.0295472	2.40347	AK058263.1	cDNA clone:001-012-H08, full insert sequence.
Os.20151.1.S1_at	8.67673e-05	2.31044	AK070149.1	cDNA clone:J023042P18, full insert sequence.
Os.20200.1.S1_at	0.00981198	0.485672	AK067941.1	cDNA clone:J013121F22, full insert sequence.
Os.20204.1.S1_s_at	0.00981101	3.32554	AF513383.1	Oryza sativa histone deacetylase HDAC2 mRNA, complete cds; alternatively spliced.
Os.20204.2.S1_a_at	0.00219217	5.75153	AF513384.1	Oryza sativa histone deacetylase HDAC3 mRNA, complete cds; alternatively spliced
Os.20206.1.S1_at	0.0209577	4.92052	AK062480.1	cDNA clone:001-103-G03, full insert sequence.
Os.20221.1.S1_at	9.2186e-05	18.1597	AK065210.1	cDNA clone:J013002F20, full insert sequence.
Os.20224.1.S1_at	0.00936861	13.465	AK072403.1	cDNA clone:J023080H01, full insert sequence.
Os.20272.1.S1_a_at	0.00532058	2.41918	AB097461.1	Oryza sativamRNA for UDP-galactose 4-epimerase-like protein, complete cds.
Os.20321.1.S1_at	0.0412368	2.74182	AK101201.1	cDNA clone:J033030N09, full insert sequence.
Os.20335.1.S1_at	0.00231965	13.6483	AK067766.1	cDNA clone:J013120F13, full insert sequence.
Os.20404.1.S1_at	0.0241146	2.17064	AK101084.1	cDNA clone:J033024I08, full insert sequence.
Os.20420.1.S1_at	0.00779792	10.1476	AK107149.1	cDNA clone:002-124-D12, full insert sequence.
Os.20504.1.A1_at	0.00624039	6.15925	AK072568.1	cDNA clone:J023131I01, full insert sequence.
Os.20548.1.S1_at	0.00546699	5.07722	AK066753.1	cDNA clone:J013078K12, full insert sequence.
Os.20570.1.S1_x_at	0.0220156	0.439588	AK112038.1	cDNA clone:001-042-G06, full insert sequence.
Os.20570.2.S1_at	0.0260271	0.457799	AK111656.1	cDNA clone:J013135D22, full insert sequence.
Os.20572.2.S1_at	0.0496058	2.49832	AK065109.1	cDNA clone:J013001N21, full insert sequence.
Os.20614.3.S1_x_at	0.000230903	15.6964	CB638001	Putative transposase (OSJNBa0062A24.9), mRNA
Os.20617.2.S1_s_at	0.0488194	2.38639	NM_185964.1	Oryza sativa Putative non-cyanogenic beta-glucosidase precursor (P0047B07.9), mRNA.
Os.20628.1.S1_at	0.0212301	2.14283	AK073555.1	cDNA clone:J033046A07, full insert sequence.
Os.20693.1.S1_at	0.0138108	0.451325	AK069539.1	cDNA clone:J023022I10, full insert sequence.
Os.20750.1.S1_at	0.00173636	3.0307	CB635910	like transcription factor-like (P0401G10.20), mRNA
Os.20775.1.S1_at	0.0239788	2.59964	AK059036.1	cDNA clone:001-021-C10, full insert sequence
Os.20982.1.S1_at	0.00781315	10.4286	AK120619.1	cDNA clone:J013152C07, full insert sequence
Os.21046.1.S1_at	0.0104238	2.66144	AK102741.1	cDNA clone:J033106F23, full insert sequence
Os.21073.1.S1_at	0.0428423	2.40369	AK067781.1	cDNA clone:J013120J11, full insert sequence
Os.21145.1.S1_at	0.0497325	0.484002	AK119404.1	cDNA clone:001-132-E09, full insert sequence
Os.21254.1.S1_at	0.0386023	0.468793	AK066416.1	cDNA clone:J013067A14, full insert sequence
Os.21260.1.S1_at	0.00336184	4.34502	AK067400.1	cDNA clone:J013106B15, full insert sequence.
Os.213.1.S1_at	0.000968752	2.91214	AK103164.1	cDNA clone:J033121D22, full insert sequence.
Os.21300.2.S1_at	0.00495345	6.4086	AK111393.1	cDNA clone:002-182-C07, full insert sequence.
Os.21563.1.S1_a_at	0.0089686	2.66696	AF300971.1	Oryza sativa DRE binding protein 2 mRNA, complete cds. /PROD=DRE binding protein 2
Os.21634.1.S1_at	0.00354741	16.1282	AK101713.1	cDNA clone:J033060N07, full insert sequence.
Os.22000.1.S1_at	0.0328224	2.86157	AK061042.1	O.sativa (PCH16) mRNA for chitinase class I
Os.22058.1.S1_at	0.0294483	7.17825	BM038035	Clone MIRCH1 chitinase mRNA, partial cds
Os.2211.1.S1_at	0.00333984	3.51678	AF032976.1	Oryza sativa germin-like protein 6 (GER6) mRNA, complete cds. /PROD=germin-like protein 6
Os.2218.1.S1_at	0.00172853	7.23655	AF068333.1	Oryza sativaPutative phytosulfokine peptide precursor (PSK3) mRNA, complete cds. /PROD=putative phytosulfokine peptide precursor
Os.2227.1.S1_at	0.00932415	23.2241	AF093570.1	Oryza sativa 33 kDa secretory protein mRNA, complete cds. /PROD=33 kDa secretory protein
Os.22272.1.S1_at	0.000424589	2.40869	AK121703.1	cDNA clone:J033074F07, full insert sequence.
Os.22427.1.S1_at	0.0184674	2.43144	AK063090.1	cDNA clone:001-111-A12, full insert sequence.
Os.2251.1.S1_at	0.00703671	3.56084	AF069773.1	Oryza sativaPutative type 1a plasma membrane receptor (DD3) mRNA, complete cds. /PROD=putative type 1a plasma membrane receptor
Os.22580.1.S1_s_at	0.0373873	0.215373	AK060804.1	cDNA clone:001-033-F08, full insert sequence.
Os.22590.1.A1_at	0.020663	3.67954	CA761129	Transcribed sequences
Os.22594.1.S1_at	0.00451388	59.4622	AK064050.1	cDNA clone:001-125-E08, full insert sequence.
Os.22627.1.S1_at	0.0120898	2.63853	AK069046.1	cDNA clone:J023009K09, full insert sequence.
Os.22656.1.A1_at	0.00646786	0.446993	AK059852.1	cDNA clone:006-206-G10, full insert sequence.
Os.22662.2.S1_at	0.00487502	3.09931	AK068160.1	cDNA clone:J013134D23, full insert sequence.
Os.22730.1.S1_at	0.000216387	23.2576	AK069547.1	cDNA clone:J023021P13, full insert sequence.
Os.22731.1.S1_at	0.000451053	48.9486	D12635.1	mRNA for low molecular weight heat shock protein, complete cds. /PROD=low molecular weight heat shock protein
Os.22815.1.S1_at	0.0432136	2.15268	AK112050.1	cDNA clone:001-102-D04, full insert sequence.
Os.22839.1.S2_at	0.0421717	3.18593	AK105513.1	cDNA clone:001-127-F01, full insert sequence.
Os.22910.1.S1_at	0.00169619	2.68172	AK100820.1	cDNA clone:J023122G03, full insert sequence
Os.2292.3.S1_x_at	0.00306277	28.4646	AK069579.1	cDNA clone:J023022C13, full insert sequence.
Os.22935.1.S1_at	0.0196103	15.3198	AK107185.1	cDNA clone:002-124-H08, full insert sequence
Os.22967.1.S1_s_at	0.00207456	6.99369	CA754859	Transcribed sequence with moderate similarity to protein ref:NP_568436.1 (A.thaliana) expressed protein (Arabidopsis thaliana)
Os.22968.1.A1_at	0.00773389	12.6646	CR285033	Transcribed sequences
Os.23021.1.S1_at	0.00120883	6.78201	AK109007.1	cDNA clone:002-153-H05, full insert sequence.
Os.23095.1.S1_at	0.034671	0.437328	AK100445.1	cDNA clone:J023090F16, full insert sequence.
Os.23113.1.S1_at	0.0392608	0.434402	AK065331.1	cDNA clone:J013000M22, full insert sequence.
Os.23143.1.S1_at	0.0220227	8.45242	AK073345.1	cDNA clone:J033028L15, full insert sequence.
Os.23156.1.S1_at	0.00992179	2.44772	AK073508.1	cDNA clone:J033044O22, full insert sequence.
Os.23183.1.S1_at	0.00165884	4.33493	CB000756	Transcribed sequence with moderate similarity to protein pir:T51595 (A.thaliana) T51595 phosphate transport protein, mitochondrial (imported) - Arabidopsis thaliana
Os.23207.1.S1_at	0.00184026	7.7628	AK063041.1	cDNA clone:001-110-D06, full insert sequence
Os.23266.1.S1_at	0.00611418	3.06482	AK102287.1	cDNA clone:J033089J21, full insert sequence.
Os.23297.1.S1_at	0.000183898	3.65357	AK120661.1	cDNA clone:J013158J07, full insert sequence.
Os.23327.2.S1_a_at	0.023662	0.297568	AK099018.1	cDNA clone:J013116L16, full insert sequence.
Os.23397.1.S1_at	0.00634371	8.56275	AK100705.1	cDNA clone:J023114P18, full insert sequence.
Os.23397.1.S2_at	0.0010216	9.02164	AK068155.1	cDNA clone:J013131P05, full insert sequence.
Os.23434.1.S1_at	0.0451027	0.445729	AK071489.1	cDNA clone:J023098E09, full insert sequence.
Os.23560.1.S1_at	0.0102975	3.08956	AK063467.1	cDNA clone:001-115-H11, full insert sequence.
Os.23623.1.A1_at	0.00535895	5.09451	AK071488.1	cDNA clone:J023099J04, full insert sequence.
Os.2371.1.S1_at	0.0168555	22.816	CB630842	Fatty acid alpha-oxidase mRNA, complete cds
Os.23745.1.S1_at	0.00534511	0.478932	AK120122.1	cDNA clone:J013026A05, full insert sequence /DEF=Oryza sativacDNA clone:J013026A05, full insert sequence.
Os.23770.1.A1_s_at	0.0270346	0.388516	CF337785	Transcribed sequences
Os.23778.1.S1_at	0.000120482	2.81016	AK101934.1	cDNA clone:J033073P11, full insert sequence.
Os.23790.1.S1_at	2.62309e-05	0.0807193	AK106572.1	cDNA clone:002-111-A11, full insert sequence.
Os.24003.2.S1_x_at	0.0146946	4.11043	AK106377.1	cDNA clone:002-102-D05, full insert sequence.
Os.24032.1.S1_at	0.00248168	2.10079	AK100879.1	cDNA clone:J023127D23, full insert sequence.
Os.24034.2.S1_x_at	0.0479329	0.471032	AK065916.1	cDNA clone:J013045N02, full insert sequence.
Os.24087.1.S1_at	0.0181396	0.450523	AK068784.1	cDNA clone:J013158G21, full insert sequence
Os.24092.1.S1_at	0.0039395	0.412792	AK121295.1	cDNA clone:J023110D04, full insert sequence /DEF=Oryza sativacDNA clone:J023110D04, full insert sequence
Os.24101.1.A1_at	0.0219526	0.484014	CA761215	Transcribed sequence with we similarity to protein pir:T50809 (A.thaliana) T50809 hypothetical protein
Os.24103.1.A1_at	0.0318677	2.55765	AK062503.1	cDNA clone:001-104-B03, full insert sequence
Os.24165.1.A1_at	0.0057654	5.35801	CA761330	Transcribed sequence
Os.2426.1.A1_at	4.78368e-05	6.39516	CA759372	Transcribed sequences
Os.24363.1.A1_at	0.021967	14.5239	CA761717	Transcribed sequences
Os.24409.2.S1_at	0.0277783	10.4343	AK064420.1	cDNA clone:002-110-B09, full insert sequence.
Os.2448.1.S1_at	0.00474785	2.11287	AF250327.2	Oryza sativa small GTP-binding protein RACBP (RACB) mRNA, complete cds.
Os.24486.1.A1_at	0.00470305	2.79758	AK108161.1	cDNA clone:002-139-G12, full insert sequence
Os.24563.1.S1_at	0.0019891	2.25154	AK111867.1	cDNA clone:J033045C11, full insert sequence.
Os.24631.1.A1_s_at	0.0117732	0.451805	AK067325.1	cDNA clone:J013100B19, full insert sequence
Os.24864.1.S1_at	0.0137079	4.23415	AK066719.1	cDNA clone:J013082K18, full insert sequence
Os.24864.3.S1_at	0.0200902	6.69575	AK059825.1	cDNA clone:006-205-F04, full insert sequence.
Os.24865.1.A1_at	0.00232837	6.75231	AK061489.1	cDNA clone:006-309-B02, full insert sequence.
Os.24890.1.S1_at	0.00206055	3.53294	AK069037.1	cDNA clone:J023004F17, full insert sequence.
Os.24890.1.S2_at	0.000661241	3.30049	AK121363.1	cDNA clone:J023124N01, full insert sequence
Os.24899.1.A1_at	0.00532987	7.01734	CB676901	Putative lipoamide dehydrogenase (Gene), mRNA
Os.24972.1.S1_at	0.0470505	2.0523	AK102694.1	cDNA clone:J033103E20, full insert sequence
Os.25006.1.A1_at	0.000242816	3.3497	AK069366.1	cDNA clone:J023012B21, full insert sequence
Os.25128.1.S1_at	0.0248352	3.27944	AK069748.1	cDNA clone:J023027D15, full insert sequence
Os.25146.1.A1_at	0.0199272	2.11154	AK063273.1	cDNA clone:001-113-C01, full insert sequence
Os.25227.1.S1_s_at	0.028261	2.3486	AK069723.1	cDNA clone:J023027A08, full insert sequence.
Os.25227.1.S1_x_at	0.0405046	2.16795	AK069723.1	(japonica cultivar-group)Putative flavonol glucosyltransferase (B1060H01.28), mRNA
Os.25243.1.A1_at	0.0130528	3.24625	AK059185.1	cDNA clone:001-023-G08, full insert sequence.
Os.25409.1.S1_at	0.00114855	11.5704	CF327231	Transcribed sequences
Os.25409.1.S1_x_at	0.00287243	15.7519	CF327231	Transcribed sequences
Os.25444.1.S1_at	0.0432195	2.85041	AK058942.1	cDNA clone:001-009-H06, full insert sequence.
Os.25529.1.S1_at	0.0447347	0.374903	AK102422.1	cDNA clone:J033093E03, full insert sequence.
Os.25564.1.S1_at	0.00284117	5.32958	AK101915.1	cDNA clone:J033071H14, full insert sequence.
Os.25606.1.S1_at	0.00182584	4.87197	AY323479.1	Oryza sativa Putative wrky protein (WRKY) mRNA, complete cds. /PROD=putative wrky protein
Os.25621.2.S1_at	0.025342	5.41854	AK071599.1	cDNA clone:J023107I12, full insert sequence.
Os.25639.1.S1_at	0.000146469	15.6457	AK100844.1	cDNA clone:J023123G09, full insert sequence.
Os.25677.1.S1_at	0.0411086	2.56213	AK061713.1	cDNA clone:001-037-G10, full insert sequence.
Os.25687.1.S1_at	0.0120488	3.81655	AK068993.1	cDNA clone:J023001A06, full insert sequence.
Os.25687.1.S1_x_at	0.00532399	4.21012	AK068993.1	SS577 mRNA for phenylalanine ammonia-lyase, partial sequence
Os.25736.1.S1_at	6.38202e-05	7.14101	AK069787.1	cDNA clone:J023030H18, full insert sequence.
Os.25963.1.S1_at	0.0179596	34.6366	AK103071.1	cDNA clone:J033118B06, full insert sequence.
Os.26079.1.S1_at	0.00487396	4.31569	AK070652.1	cDNA clone:J023063C09, full insert sequence
Os.2611.1.S1_a_at	0.0413914	2.39176	AY224548.1	Oryza sativa isolate 24092Putative myosin mRNA, complete cds. /PROD=putative myosin
Os.2612.1.S1_at	0.001085	23.9094	AF309378.1	clone C12112_1APutative glutathione S-transferaseOsGSTU4 mRNA, complete cds.
Os.26133.1.S1_at	0.00131625	6.40173	AK070986.1	cDNA clone:J023078F08, full insert sequence.
Os.26226.1.S1_at	0.00218371	7.07176	AK103704.1	cDNA clone:J033136N12, full insert sequence
Os.26261.1.S1_at	0.00108613	5.82356	AK072910.1	cDNA clone:J023148N24, full insert sequence.
Os.26282.1.S1_at	0.035671	12.5638	AK069298.1	cDNA clone:J023015J20, full insert sequence.
Os.26397.1.S1_at	0.00835708	0.375389	AK071330.1	cDNA clone:J023089G15, full insert sequence.
Os.26411.1.A1_at	0.00674834	11.3005	AY224427.1	isolate 20474 receptor kinase-like protein mRNA, complete cds. /PROD=receptor kinase-like protein
Os.26478.1.S1_at	0.000194648	0.37252	AK067172.1	cDNA clone:J013097K17, full insert sequence.
Os.26488.1.S1_at	0.03947	2.30129	AK068593.1	cDNA clone:J013152L23, full insert sequence.
Os.26569.1.S1_at	0.0088547	0.347303	AK072016.1	cDNA clone:J013102F20, full insert sequence.
Os.26592.1.S2_at	0.024511	2.43638	AK073727.1	cDNA clone:J033057G06, full insert sequence.
Os.26626.1.S1_at	0.000535501	36.0335	AK070554.1	cDNA clone:J023061A08, full insert sequence.
Os.26687.1.S1_at	0.0375899	18.307	CB651466	Transcribed sequence with moderate similarity to protein pir:T48413 (A.thaliana) T48413 malate synthase-like protein - Arabidopsis thaliana
Os.26695.1.S1_at	0.00020644	3.31125	AY596808.1	Oryza sativa NAC transcription factor (NAC) mRNA, complete cds.
Os.26709.1.S1_at	0.0137642	3.84797	AK100029.1	cDNA clone:J013147J04, full insert sequence.
Os.26757.1.A1_at	0.0154941	2.14875	CB665336	Transcribed sequence with we similarity to protein ref:NP_194237.1 (A.thaliana)Putative protein (Arabidopsis thaliana)
Os.26766.1.S1_at	0.0138575	2.0564	AK058533.1	cDNA clone:001-017-A10, full insert sequence.
Os.2678.1.S1_at	0.00141915	7.76807	D17443.1	Rice mRNA for major intrinsic protein, complete cds. /PROD=major intrinsic protein
Os.26799.1.A1_at	0.0142475	2.35378	AK065454.1	cDNA clone:J013024P14, full insert sequence.
Os.26820.1.A1_at	0.00146564	20.6639	CB621159	Transcribed sequence with we similarity to protein ref:NP_188067.1 (A.thaliana) terpene synthase-related protein,Putative (Arabidopsis thaliana)
Os.26820.1.A1_s_at	0.00141587	12.5933	CB621159	Transcribed sequence with we similarity to protein ref:NP_188067.1 (A.thaliana) terpene synthase-related protein,
Os.26849.1.S1_at	0.00562411	1369.77	AK108761.1	cDNA clone:002-150-G06, full insert sequence.
Os.2685.1.S1_at	0.0496865	2.68255	AK059446.1	cDNA clone:001-028-A07, full insert sequence.
Os.26858.1.S1_at	0.000377505	2.33272	AK073697.1	cDNA clone:J033061P12, full insert sequence
Os.26864.1.S1_at	0.00849853	0.476808	AK065563.1	cDNA clone:J013034F04, full insert sequence.
Os.26864.2.S1_x_at	0.00406788	0.392329	NM_191407.1	P0665A11.9 (P0665A11.9), mRNA
Os.26878.1.S1_at	0.0151261	2.518	AK106614.1	cDNA clone:002-112-H08, full insert sequence.
Os.26889.1.S1_at	0.000309564	3.63137	AK071141.1	cDNA clone:J023082D02, full insert sequence.
Os.26891.1.A1_x_at	0.00818378	0.489939	CB620853	Putative cytochrome P450 (P0518F01.27), mRNA
Os.26897.1.S1_at	0.0147592	0.497292	CA753251	cDNA clone:001-200-H04, full insert sequence
Os.26943.1.S1_at	0.0107977	6.12212	AK106533.1	cDNA clone:002-108-A11, full insert sequence.
Os.2695.1.S1_at	0.00988806	11.5387	AK070992.1	cDNA clone:J023077K10, full insert sequence.
Os.26955.1.S1_at	0.00106372	2.01121	AK101328.1	cDNA clone:J033034G12, full insert sequence.
Os.26957.1.A1_a_at	0.00168328	0.489191	AK105596.1	cDNA clone:001-200-A01, full insert sequence.
Os.2697.1.S1_a_at	0.00133361	2.03308	AY522925.1	Oryza sativa fructose 1,6-bisphosphate aldolase (FBA) mRNA, complete cds. /PROD=fructose 1,6-bisphosphate aldolase
Os.27019.1.S1_at	0.0490164	2.33299	AK058333.1	cDNA clone:001-014-C11, full insert sequence.
Os.27063.1.S1_at	0.0312829	2.32364	AK058972.1	cDNA clone:001-020-D02, full insert sequence.
Os.27065.1.S1_at	0.000833119	2.28781	AK105235.1	cDNA clone:001-112-H09, full insert sequence.
Os.27067.2.A1_at	0.00797727	9.50923	AK105866.1	cDNA clone:001-204-A07, full insert sequence.
Os.27084.1.A2_at	0.00707864	0.462779	AK111529.1	cDNA clone:J013023F07, full insert sequence.
Os.27127.1.S1_a_at	0.00226491	3.23906	AK066758.1	cDNA clone:J013074O20, full insert sequence.
Os.27144.1.S1_at	0.00336162	3.67122	AK065548.1	cDNA clone:J013027M05, full insert sequence.
Os.27156.1.S1_at	0.0384976	2.10195	AK119649.1	cDNA clone:002-130-G09, full insert sequence.
Os.27176.1.S1_at	0.0118354	2.56577	AK101182.1	cDNA clone:J033029F08, full insert sequence.
Os.27192.1.S1_at	0.00972819	3.3951	CB647205	P0407B12.25 (P0407B12.25), mRNA
Os.27218.1.A1_at	0.0197232	17.8119	CB649864	Transcribed sequence with we similarity to protein ref:NP_565601.1 (A.thaliana) Expressed protein (Arabidopsis thaliana)
Os.27228.1.S1_at	0.0100706	0.461145	AK067908.1	cDNA clone:J013126N07, full insert sequence.
Os.27247.1.S1_at	0.0205329	8.42507	AK065261.1	cDNA clone:J013002J21, full insert sequence.
Os.27251.1.S1_at	0.00478893	17.6483	AK067970.1	cDNA clone:J013124E20, full insert sequence.
Os.27271.1.S1_a_at	0.0225535	3.69723	AY576676.1	Oryza sativa membrane binding protein (MBP) mRNA, complete cds. /PROD=membrane binding protein
Os.27293.2.S1_at	0.0114508	2.32593	AK060720.1	cDNA clone:001-031-F04, full insert sequence.
Os.27327.1.S1_at	0.0161704	0.459142	AK066833.1	cDNA clone:J013078J09, full insert sequence
Os.27372.1.A1_at	0.00526532	0.446322	CB668182	Transcribed sequence with we similarity to protein ref:NP_177679.1 (A.thaliana) protease,Putative (Arabidopsis thaliana)
Os.27408.1.S1_at	0.00309142	0.435189	AK066967.1	cDNA clone:J013090L19, full insert sequence.
Os.27414.1.S1_a_at	0.000840983	0.441516	AK059561.1	cDNA clone:001-029-H02, full insert sequence.
Os.27419.1.S1_at	0.00926657	2.6897	AK102199.1	cDNA clone:J033087D22, full insert sequence.
Os.27484.1.S1_at	0.0250893	2.1186	AK066645.1	cDNA clone:J013073C06, full insert sequence.
Os.27488.1.S1_at	0.00497473	2.23086	AK120815.1	cDNA clone:J023014N07, full insert sequence.
Os.27505.1.S1_at	0.00104937	4.49318	AK109763.1	cDNA clone:002-146-H03, full insert sequence.
Os.27507.1.S1_at	0.0155214	6.33393	AK109673.1	cDNA clone:002-145-B05, full insert sequence.
Os.27512.1.A1_at	0.000743943	0.453725	AK069909.1	cDNA clone:J023037G05, full insert sequence.
Os.27524.2.S1_at	0.0115537	2.11297	AK111099.1	cDNA clone:002-175-G11, full insert sequence.
Os.27550.1.S1_at	0.0318904	2.92102	AK065047.1	cDNA clone:J013001I08, full insert sequence.
Os.27569.1.S2_at	0.017039	5.01074	AK121706.1	cDNA clone:J023130K21, full insert sequence
Os.27628.1.S1_at	0.0475127	0.337447	CB620346	Transcribed sequence with we similarity to protein ref:NP_181919.1 (A.thaliana)Putative methyl chloride transferase (Arabidopsis thaliana)
Os.27628.2.S1_a_at	0.0378066	0.313618	CB685284	Transcribed sequence with we similarity to protein ref:NP_181919.1 (A.thaliana)Putative methyl chloride transferase (Arabidopsis thaliana)
Os.27638.1.S1_at	0.0403372	0.34011	AK070485.1	cDNA clone:J023049P18, full insert sequence.
Os.27647.1.S1_at	0.0469934	0.496071	AK061236.1	cDNA clone:006-211-B07, full insert sequence.
Os.27660.1.S1_at	0.0374009	0.488872	AK069230.1	cDNA clone:J023018F12, full insert sequence
Os.27683.2.S1_s_at	0.00495804	3.14074	CB618504	Transcribed sequence with we similarity to protein ref:NP_172704.1 (A.thaliana) hypothetical protein (Arabidopsis thaliana)
Os.27716.2.S1_a_at	0.0275487	20.7536	AK101700.1	cDNA clone:J033060E19, full insert sequence.
Os.27728.1.S1_at	0.00038144	3.11288	CB675503	Transcribed sequence with moderate similarity to protein ref:NP_181241.1 (A.thaliana) phenylalanine ammonia lyase
Os.27742.1.S1_at	0.00596005	0.43898	AK064465.1	cDNA clone:002-110-G09, full insert sequence.
Os.27764.1.S1_at	0.0230881	2.60219	CB629248	Transcribed sequences
Os.27797.1.A1_at	0.0151292	0.429977	CB658382	Hypothetical protein (OJ1607A12.17), mRNA
Os.27799.1.S1_at	0.0185422	0.447896	AK105614.1	cDNA clone:001-200-B09, full insert sequence.
Os.27807.1.S1_at	0.000921515	5.39106	D64038.1	mRNA for EL2 gene, complete cds.
Os.27817.1.A1_at	0.0103687	0.498728	AK106865.1	cDNA clone:002-118-C11, full insert sequence.
Os.27831.1.S1_at	0.000829934	0.407088	AK067201.1	cDNA clone:J013098F12, full insert sequence.
Os.27915.1.S1_at	0.00259861	4.28829	AK108331.1	cDNA clone:002-142-A01, full insert sequence.
Os.27918.1.A1_at	0.0109847	3.12749	BU673570	Transcribed sequences
Os.27963.1.A1_at	0.000946791	6.46495	AK063053.1	cDNA clone:001-110-F01, full insert sequence.
Os.28002.1.S1_at	0.0258233	2.52074	AK101386.1	cDNA clone:J033036F14, full insert sequence.
Os.28023.1.S1_at	0.0158595	2.33133	AY266289.1	zinc finger transcription factor ZFP19 (ZFP19) mRNA, complete cds. /PROD=zinc finger transcription factor ZFP19
Os.28098.1.S1_at	0.0140502	0.44751	AK067249.1	cDNA clone:J013098M02, full insert sequence.
Os.28109.1.S1_at	0.00236584	3.53369	AK071391.1	cDNA clone:J023098A04, full insert sequence.
Os.28148.1.S1_at	0.00947079	2.69404	AK073633.1	cDNA clone:J033048G12, full insert sequence.
Os.28197.1.S2_at	1.16874e-05	0.271147	AK119429.1	cDNA clone:001-133-A01, full insert sequence.
Os.28290.1.S1_at	0.00588922	0.401235	AK064824.1	cDNA clone:J013000F03, full insert sequence.
Os.28305.1.S1_at	0.0409979	2.42264	AK103700.1	cDNA clone:J033136L05, full insert sequence.
Os.28399.1.S1_at	0.0175756	2.0481	AK063802.1	cDNA clone:001-121-F10, full insert sequence.
Os.28399.1.S2_at	0.0136725	2.17054	AK065610.1	cDNA clone:J013031M24, full insert sequence.
Os.28399.1.S3_at	0.0041871	2.18497	CB629783	cDNA clone:J013031M24, full insert sequence
Os.28404.1.A1_at	0.0377015	2.11173	AK099530.1	cDNA clone:J013031J20, full insert sequence.
Os.28409.2.S1_at	0.00717619	2.10791	AK058973.1	cDNA clone:001-020-D03, full insert sequence.
Os.28433.4.A1_at	0.0157316	8.05674	AK100351.1	cDNA clone:J023083C17, full insert sequence.
Os.28433.5.S1_x_at	0.00804273	13.1339	NM_190893.1	Oryza sativa Putative subtilase (P0699H05.7), mRNA. /PROD=putative subtilase
Os.28435.1.S1_a_at	0.036951	2.79603	AK067086.1	cDNA clone:J013094J23, full insert sequence
Os.28435.5.S1_x_at	0.00245419	3.85005	AK099678.1	cDNA clone:J013070M10, full insert sequence
Os.28441.1.S1_at	0.0215158	18.486	AY286474.1	Oryza sativa zinc finger protein ZFP14 mRNA, complete cds. /PROD=zinc finger protein ZFP14
Os.28514.1.S1_at	0.0179509	0.397231	AK111442.1	cDNA clone:002-183-A08, full insert sequence.
Os.28558.1.S1_at	0.0465549	2.84819	AK109437.2	cDNA clone:006-310-B02, full insert sequence
Os.2867.1.A1_at	0.00433775	18.6201	AY026332.1	Oryza sativa Myb transcription factor JAMyb mRNA, complete cds. /PROD=Myb transcription factor JAMyb
Os.29043.1.S1_at	0.0195766	9.07152	AK110723.1	cDNA clone:002-170-E02, full insert sequence.
Os.29866.1.S1_at	0.0292718	7.16125	AK109735.1	cDNA clone:002-146-C08, full insert sequence.
Os.29958.1.S1_at	0.00495103	0.436344	AK109605.1	cDNA clone:002-137-F02, full insert sequence.
Os.29987.2.S1_at	0.00438674	13.9776	AK109568.1	cDNA clone:002-130-E04, full insert sequence
Os.30000.1.S1_at	0.0105925	12.4073	AK109553.1	cDNA clone:002-124-C01, full insert sequence.
Os.30021.2.S1_at	0.00165428	2.11458	AK109501.1	cDNA clone:001-207-H12, full insert sequence.
Os.30032.1.S1_at	0.00132902	0.415316	AK109465.1	cDNA clone:001-127-G01, full insert sequence.
Os.30059.1.S1_at	0.0307082	2.09883	AK106919.1	cDNA clone:002-119-B03, full insert sequence
Os.30200.1.S1_at	0.00533207	3.31	AK109134.1	cDNA clone:002-155-E01, full insert sequence.
Os.30512.1.S1_at	0.000367564	3.51062	AY341856.1	Oryza sativa WRKY16 mRNA, complete cds. /PROD=WRKY16
Os.30528.1.S1_at	0.0126156	8.99773	AK108716.1	cDNA clone:002-150-B08, full insert sequence.
Os.30568.1.S1_at	0.00603955	11.1626	AK108657.1	cDNA clone:002-148-E07, full insert sequence.
Os.30634.1.S1_at	0.0324985	3.74908	AK108555.1	cDNA clone:002-144-E10, full insert sequence.
Os.30670.1.S1_at	0.00643292	14.8216	AK108503.1	cDNA clone:002-143-H07, full insert sequence
Os.30886.1.S1_at	0.00761058	27.6633	AK108175.1	cDNA clone:002-140-A05, full insert sequence.
Os.30886.1.S1_x_at	0.0126274	14.2879	AK108175.1	(japonica cultivar-group)Putative farnesylated protein (ATFP6) (OSJNBb0027B08.32), mRNA
Os.30886.2.S1_x_at	0.0200795	8.27704	AK100515.1	cDNA clone:J023100B19, full insert sequence
Os.30886.3.S1_x_at	0.0131219	4.70856	AK063239.1	cDNA clone:001-112-G02, full insert sequence.
Os.30962.1.S1_at	0.0490888	0.452792	AK108057.1	cDNA clone:002-138-A01, full insert sequence
Os.31185.1.S1_at	0.00197895	17.9032	AK107708.1	cDNA clone:002-132-D06, full insert sequence.
Os.31290.1.S1_at	0.00246049	3.92948	AK107576.1	cDNA clone:002-130-D09, full insert sequence.
Os.31488.1.S1_at	0.0446673	0.253605	AK107252.1	cDNA clone:002-125-G04, full insert sequence
Os.31521.1.S1_at	0.00287408	2.16842	AY341849.1	Oryza sativa WRKY8 mRNA, complete cds. /PROD=WRKY8 /FL= 107199.1 AY341849.1
Os.31710.1.S1_at	0.0469496	0.456436	AK106876.1	cDNA clone:002-118-E03, full insert sequence.
Os.31778.1.S1_x_at	0.000325136	244.062	AK106774.1	cDNA clone:002-115-G04, full insert sequence.
Os.31778.2.S1_at	0.000249531	87.7898	NM_190455.1	Oryza sativa leucoanthocyanidin dioxygenase-like protein (P0460C04.6), mRNA. /PROD=leucoanthocyanidin dioxygenase-like protein
Os.31778.2.S1_x_at	0.0106103	120.43	NM_190455.1	Oryza sativa leucoanthocyanidin dioxygenase-like protein (P0460C04.6), mRNA.
Os.31900.2.S1_x_at	0.035116	0.483943	NM_188158.1	Oryza sativa Putative NAD+ ADP-ribosyltransferase (OSJNBa0077F02.8), mRNA.
Os.31975.1.S1_at	0.0336453	0.481178	AK106392.1	cDNA clone:002-102-F01, full insert sequence.
Os.32021.1.S1_at	0.0286239	4.27502	AK106308.1	cDNA clone:002-101-C12, full insert sequence
Os.3206.1.S1_at	0.0361919	3.64664	AK072259.1	cDNA clone:J023009D02, full insert sequence.
Os.32115.1.S1_at	0.00460236	8.42301	AK068247.1	cDNA clone:J013136H16, full insert sequence
Os.32141.1.S1_at	0.0142501	2.34093	AK120790.1	cDNA clone:J023011K21, full insert sequence.
Os.32314.1.S1_at	0.00476225	0.455575	AK105302.1	cDNA clone:001-117-A06, full insert sequence
Os.32366.1.S1_at	0.0375734	31.8248	AK105196.1	cDNA clone:001-107-F03, full insert sequence.
Os.32454.1.S1_at	0.0414026	3.16061	AK119550.1	cDNA clone:001-207-E04, full insert sequence
Os.32455.1.S1_at	0.0052302	5.11126	AK067516.1	cDNA clone:J013112J21, full insert sequence.
Os.32459.1.S1_at	0.0312133	4.2693	AK070467.1	clone:J023053A08, full insert sequence
Os.32459.2.S1_x_at	0.00149412	29.1606	NM_184170.1	Oryza sativa Putative Bowman Birk trypsin inhibitor (P0445D12.26), mRNA.
Os.32465.1.S1_at	0.00495133	0.471349	AK061452.1	cDNA clone:006-307-F07, full insert sequence
Os.32478.1.S1_at	0.0264953	2.56229	AK061145.1	cDNA clone:006-208-D04, full insert sequence
Os.32503.1.S1_at	0.00954457	2.77363	AK066734.1	cDNA clone:J013078I01, full insert sequence
Os.32503.1.S1_x_at	0.00243873	3.28974	AK066734.1	(japonica cultivar-group)cDNA clone:001-019-G11, full insert sequence
Os.32563.1.S1_at	0.00749073	2.32219	AK063289.1	cDNA clone:001-113-E01, full insert sequence
Os.32596.2.S1_at	0.0045868	10.5257	AK103580.1	cDNA clone:J033133A03, full insert sequence
Os.32596.3.S1_x_at	0.00668207	5.48932	AK103482.1	cDNA clone:J033130I02, full insert sequence
Os.32597.1.S1_at	0.0161776	11.976	AK103579.1	cDNA clone:J033133A01, full insert sequence
Os.32597.1.S1_x_at	0.0309494	4.26447	AK103579.1	(japonica cultivar-group)cDNA clone:J033133A01, full insert sequence
Os.32668.1.S1_at	0.00255906	7.04472	AK103303.1	cDNA clone:J033125D02, full insert sequence
Os.32714.1.S1_at	0.0147406	17.7749	AK103162.1	cDNA clone:J033121D09, full insert sequence
Os.32748.1.S1_at	0.0163137	15.6772	AK103051.1	cDNA clone:J033117H17, full insert sequence
Os.32748.1.S1_x_at	0.000115161	6.43644	AK103051.1	(japonica cultivar-group)cDNA clone:J033117H17, full insert sequence
Os.32760.1.S1_at	0.0131605	3.97275	AK103011.1	cDNA clone:J033116J22, full insert sequence
Os.32835.1.S1_x_at	0.00224202	414.237	AK102686.1	cDNA clone:J033102N12, full insert sequence
Os.32890.1.S1_at	0.0117682	23.5518	AK102505.1	cDNA clone:J033095E15, full insert sequence
Os.33145.1.S1_at	0.00410134	3.3379	AK101616.1	cDNA clone:J033052G09, full insert sequence
Os.33184.1.S1_at	0.000703307	5.23542	AK101454.1	cDNA clone:J033040A11, full insert sequence
Os.33309.1.S1_at	0.0486331	3.25662	AK101022.1	cDNA clone:J023149O03, full insert sequence
Os.33493.1.S1_x_at	0.00078472	6.80049	CF308700	unknown protein (OJ1567_G09.18), mRNA
Os.3350.1.S1_a_at	0.0131	2.39375	AK102488.1	cDNA clone:J033094M23, full insert sequence.
Os.33534.1.S1_s_at	0.0163447	2.57972	AK100222.1	cDNA clone:J023047G10, full insert sequence
Os.33575.1.S1_at	0.0292736	2.04119	AK100061.1	cDNA clone:J013160C18, full insert sequence
Os.33604.1.S1_a_at	0.00203229	0.336856	AK099924.1	cDNA clone:J013116M09, full insert sequence.
Os.33625.4.S1_at	0.000239009	29.389	Z34270.1	pir7b protein (Pseudomonas inducible protein) (P0423A12.26), mRNA
Os.33796.1.S1_x_at	0.015021	0.383462	AK074011.1	cDNA clone:J033074L11, full insert sequence
Os.33868.1.S1_at	0.0470561	2.00351	AK073714.1	cDNA clone:J033055I03, full insert sequence
Os.3388.2.S1_a_at	0.000943386	8.15993	AK111798.1	cDNA clone:J023105H16, full insert sequence
Os.3390.1.S1_at	0.0336973	4.89095	Y11415.1	O.sativa mRNA for myb factor, 1355 bp /DEF=O.sativa mRNA for myb factor, 1355 bp.
Os.3391.1.S1_at	0.0185246	2.16239	AK064679.1	cDNA clone:002-115-H05, full insert sequence
Os.3406.1.S1_at	0.000251087	22.6959	AB004865.1	Oryza sativa AOX1b mRNA for alternative oxidase, complete cds. /PROD=alternative oxidase
Os.34112.1.S1_at	0.0318872	25.8988	AK072787.1	cDNA clone:J023143L14, full insert sequence.
Os.34131.1.S1_s_at	0.0379421	3.34713	AK072732.1	cDNA clone:J023138L22, full insert sequence
Os.34139.1.S1_at	7.07361e-05	14.1467	AK072710.1	cDNA clone:J023142K02, full insert sequence
Os.34151.1.S2_a_at	0.000964837	2.01336	CA767497	cDNA clone:J023134O11, full insert sequence
Os.3416.2.S1_x_at	0.00861186	2.10563	AY324880.1	Putative EPSP1 mRNA, partial cds.
Os.34174.1.S1_at	0.0103795	2.0022	AK072586.1	cDNA clone:J023132E12, full insert sequence
Os.34273.1.S1_at	0.0188175	0.398028	AK065371.1	contains EST AU031682(R0503)~similar to GABA permease~unknown protein (P0660F12.26)
Os.34273.2.S1_x_at	0.0137139	0.415625	NM_189754.1	contains EST AU031682(R0503)~similar to GABA permease~unknown protein (P0660F12.26
Os.34434.1.S1_at	0.000153996	0.462587	AK071430.1	cDNA clone:J023097A10, full insert sequence
Os.34438.1.S1_x_at	0.0355081	3.50303	AK071404.1	cDNA clone:J023092E11, full insert sequence
Os.34438.2.A1_x_at	0.00157815	4.31476	NM_187017.1	Oryza sativa contains ESTs AU172828(E31314),C74435(E31314)~similar to nodulin (OJ1113_E01.4), mRNA.
Os.34471.1.S1_at	0.00141646	5.56979	AK071274.1	cDNA clone:J023087C18, full insert sequence
Os.34496.1.S1_at	0.0142265	343.925	AK071173.1	cDNA clone:J023082F07, full insert sequence
Os.34537.1.S1_at	0.0272015	0.472613	AK070988.1	cDNA clone:J023077M05, full insert sequence
Os.34602.1.S1_at	0.0394763	0.496572	AK070789.1	cDNA clone:J023064F16, full insert sequence
Os.34643.1.S1_at	0.0377919	2.72385	AK070659.1	cDNA clone:J023058A09, full insert sequence
Os.34778.1.S1_at	0.0248806	3.38786	AK070177.1	cDNA clone:J023043B18, full insert sequence
Os.34782.1.S1_at	0.00883057	5.27088	AK070163.1	cDNA clone:J023046H19, full insert sequence
Os.34913.1.S1_at	0.00457227	3.14144	AK069648.1	cDNA clone:J023026P15, full insert sequence
Os.34960.1.S1_at	0.00180119	2.1949	AK069499.1	cDNA clone:J023022K22, full insert sequence
Os.34982.1.A1_at	0.000369395	5.64965	AK119900.1	cDNA clone:002-180-F02, full insert sequence
Os.34982.1.A1_x_at	0.00242713	4.78164	AK119900.1	cDNA clone:002-180-F02, full insert sequence
Os.35061.1.S1_at	0.0433841	3.757	AK069125.1	cDNA clone:J023004J23, full insert sequence
Os.35061.2.S1_x_at	0.0115122	3.58428	NM_192757.1	P0046B10.16 (P0046B10.16), mRNA
Os.35123.1.S1_at	0.0217866	5.14367	AK061371.1	cDNA clone:006-304-E09, full insert sequence
Os.35230.1.S1_at	0.00477474	0.430795	AK068422.1	cDNA clone:J013151G18, full insert sequence
Os.35343.1.A1_at	0.0242224	2.61088	AK067922.1	cDNA clone:J013121J10, full insert sequence
Os.35365.1.S1_at	0.0268684	3.01351	AK067824.1	cDNA clone:J013119D13, full insert sequence
Os.35456.1.S1_at	0.0248987	0.308049	AK067453.1	cDNA clone:J013106H06, full insert sequence
Os.35463.1.S1_at	0.00530753	4.03147	AK067414.1	cDNA clone:J013101C03, full insert sequence
Os.35495.1.S1_s_at	0.0350828	2.41064	AK067217.1	unnamed protein product (Gene), mRNA
Os.35752.2.S1_x_at	0.00843964	3.96837	CA765174	hypothetical protein~predicted by FGENESH etc. (OJ1119_A04.11), mRNA
Os.35772.3.S1_at	0.000953037	0.324138	NM_184105.1	Oryza sativa Putative receptor kinase (P0698G03.28), mRNA. /PROD=putative receptor kinase
Os.35808.1.S1_at	0.00703706	16.8559	AK065697.1	cDNA clone:J013037L21, full insert sequence.
Os.35907.1.S1_at	0.0337918	0.314481	AK065177.1	cDNA clone:J013002D11, full insert sequence
Os.36023.1.S1_at	0.000358077	0.409507	AK064629.1	cDNA clone:002-113-F12, full insert sequence
Os.36149.1.S1_x_at	0.00281621	86.3643	AK064368.1	cDNA clone:002-108-C08, full insert sequence
Os.36283.1.S1_at	0.0120491	47.9137	AK063833.1	cDNA clone:001-122-B05, full insert sequence.
Os.36472.2.S1_at	0.00680387	0.425481	AK063312.1	cDNA clone:001-113-G04, full insert sequence.
Os.36673.1.S1_at	0.00558093	0.318835	AK062919.1	cDNA clone:001-108-H05, full insert sequence
Os.37006.1.S1_at	0.0296861	7.97415	AK061401.1	cDNA clone:006-305-G10, full insert sequence.
Os.3710.1.S1_at	0.00505985	7.16369	AB045120.1	Oryza sativa EL5 mRNA, complete cds.
Os.37225.1.S1_at	0.0168319	2.9439	AK059964.1	cDNA clone:006-211-F08, full insert sequence
Os.37243.1.S1_at	0.0134124	2.01634	AK059855.1	cDNA clone:006-206-H11, full insert sequence.
Os.3729.1.S1_at	0.00320053	116.719	AB059238.1	Oryza sativa IAI2 mRNA for wound induced protein homolog, complete cds.
Os.37371.1.S1_at	0.00360556	2.36305	AK058939.1	cDNA clone:001-009-G05, full insert sequence
Os.37386.1.S1_at	0.00152481	10.928	AK121553.1	cDNA clone:J033033F17, full insert sequence.
Os.37533.1.S1_at	0.00879973	4.85076	AK065151.1	cDNA clone:J013002B09, full insert sequence
Os.37548.1.S1_at	0.0197599	3.78069	AK107746.1	cDNA clone:002-132-H04, full insert sequence
Os.37571.1.S1_at	0.00452419	2.2909	AK063639.1	cDNA clone:001-118-G07, full insert sequence
Os.37598.1.S1_at	0.0482191	12.8796	AK107006.1	cDNA clone:002-120-D07, full insert sequence.
Os.37616.1.S1_at	0.0288027	3.35938	AY077617.1	Oryza sativa HSP90-like protein mRNA, complete cds. /PROD=HSP90-like protein
Os.37644.1.S1_at	0.0154997	3.23795	AK107857.1	cDNA clone:002-134-B03, full insert sequence.
Os.37668.1.S1_at	0.0049422	2.27847	CB625667	Putative cytochrome P450 (P0688A04.27), mRNA
Os.37717.1.A1_s_at	0.0135692	6.90076	BU673746	cDNA clone:J013045O11, full insert sequence
Os.37717.1.A2_s_at	0.0111328	5.77762	AK065866.1	cDNA clone:J013045O11, full insert sequence
Os.37723.1.S1_at	0.0457153	2.33186	AK072531.1	cDNA clone:J023131O04, full insert sequence
Os.37728.1.S1_x_at	0.0254804	2.25346	AK104597.1	cDNA clone:006-308-E03, full insert sequence
Os.37729.1.S1_s_at	0.00477712	19.2577	AB098712.1	Oryza sativa ti mRNA for trypsin inhibitor, complete cds. /PROD=trypsin inhibitor
Os.37754.1.S1_at	0.0300709	2.18015	AK058554.1	Putative peroxidase (OSJNBa0089K24.1), mRNA
Os.37773.1.S1_at	1.13085e-05	85.1317	AU165294	unknown protein (OJ1364E02.11), mRNA
Os.37773.1.S1_x_at	1.93478e-05	60.3788	AU165294	(japonica cultivar-group) unknown protein (OJ1364E02.11), mRNA
Os.37866.1.S1_at	0.00772215	2.57057	AK068002.1	cDNA clone:J013128N24, full insert sequence
Os.37876.1.S1_at	0.0247702	3.49525	AK069919.1	unknown protein (OSJNBa0001O14.8), mRNA
Os.37902.1.S1_at	0.0151525	4.15354	AK069631.1	cDNA clone:001-204-A03, full insert sequence
Os.38022.1.S1_at	0.00556265	6.76425	AK064650.1	Putative glutathione S-transferase GST 22 (P0034C09.23), mRNA
Os.38022.2.S1_x_at	0.00990623	3.08138	NM_192150.1	Putative glutathione S-transferase GST 22 (P0034C09.23), mRNA. /PROD=putative glutathione S-transferase GST 22
Os.3808.4.S1_x_at	0.000159455	25.5024	AK105323.1	unnamed protein product (Gene), mRNA
Os.38090.1.S1_at	0.00130639	0.469735	AK068120.1	B1144D11.25 (B1144D11.25), mRNA
Os.38207.1.S1_x_at	0.0196791	0.413431	AK120168.1	cDNA clone:J013132E11, full insert sequence
Os.38234.1.S1_at	0.0032345	2.17748	AK109297.1	cDNA clone:002-188-D06, full insert sequence
Os.38249.2.S1_at	0.000535718	4.34424	CB638262	P0697C12.15 (P0697C12.15), mRNA
Os.38340.1.S1_at	0.0292068	2.22047	AK100250.1	cDNA clone:J023060H19, full insert sequence
Os.38581.1.S1_s_at	0.00787469	2.20923	AU075856	Transcribed sequence with moderate similarity to protein ref:NP_187864.1 (A.thaliana) heat shock protein 70 (Arabidopsis thaliana)
Os.38791.1.A1_s_at	0.0278773	0.416227	CF196059	Transcribed sequences
Os.38806.1.A1_x_at	0.000414872	6.31136	CB966394	Transcribed sequences
Os.38812.1.S1_at	0.0284514	14.1425	CF312495	Transcribed sequence with we similarity to protein pir:T47613 (A.thaliana) T47613 ABC transporter-like protein - Arabidopsis thaliana
Os.38992.1.A1_x_at	0.0119645	272.419	D43281	Transcribed sequences
Os.39055.1.A1_s_at	0.00279188	2.80167	BU672915	Transcribed sequences
Os.39294.1.S1_at	0.0178406	0.333635	AK111541.1	cDNA clone:J013038H19, full insert sequence
Os.39411.1.A1_at	0.000176116	2.75417	CF304040	Transcribed sequence
Os.39480.1.A1_at	0.0334281	2.75816	CF309571	Transcribed sequences
Os.39684.1.S1_at	0.0479913	10.6026	CF317575	Transcribed sequences
Os.39714.1.S1_at	0.000730248	8.14719	AY072714.1	Oryza sativa Rtac1 (rtac1) mRNA, complete cds. /PROD=Rtac1
Os.39725.1.S1_at	0.0390024	20.8752	CA763989	Transcribed sequences
Os.39806.1.S1_at	0.00941613	5.53064	CR291250	Transcribed sequences
Os.39872.1.A1_s_at	0.000383662	7.42978	CF321377	Transcribed sequences
Os.39876.1.S1_at	0.00437856	2.28771	CF319209	Transcribed sequence
Os.39942.2.S1_x_at	0.00702739	43.0972	CF321166	Transcribed sequences
Os.39973.1.S1_s_at	0.0232436	2.15198	CF311350	Transcribed sequence with we similarity to protein pir:T47540 (A.thaliana) T47540 actin depolymerizing factor 2 - Arabidopsis thaliana
Os.39994.1.S1_at	0.0108164	48.8536	CF319063	Transcribed sequences
Os.39995.1.S1_x_at	0.00361878	10.7132	CF318378	Transcribed sequences
Os.40001.1.A1_at	0.0110406	160.909	CF334154	Transcribed sequences
Os.40007.1.S1_x_at	8.04842e-05	32.6076	CF318727	Transcribed sequences
Os.40011.1.S1_at	0.00619554	120.287	CF318271	Transcribed sequences
Os.40018.1.S1_at	0.00148294	3.28584	AY344492.1	Oryza sativa heat shock factor RHSF10 mRNA, complete cds. /PROD=heat shock factor RHSF10
Os.40389.1.S1_at	0.00226341	66.5909	AK122111.1	cDNA clone:J033127J19, full insert sequence /DEF=Oryza sativacDNA clone:J033127J19, full insert sequence.
Os.40398.1.S1_s_at	0.0231327	0.174322	CF327450	Transcribed sequences
Os.40404.1.S1_s_at	0.0331732	0.196759	CF332382	Transcribed sequences
Os.40424.1.S1_at	0.0468806	2.68274	AK066261.1	cDNA clone:J013059N14, full insert sequence
Os.405.1.S1_a_at	0.0146335	6.91275	AK072241.1	Oryza sativacDNA clone:J023002P20, full insert sequence.
Os.406.1.S1_a_at	0.00178284	2.55887	AF332873.1	MAP kinase BIMK1
Os.411.1.S1_a_at	0.00204119	2.02231	U25283.1	Oryza sativa cloneOsE2 leucine zipper protein mRNA, complete cds. /PROD=leucine zipper protein
Os.41109.1.S1_at	0.00272585	17.406	AK120260.1	cDNA clone:J013046F21, full insert sequence.
Os.41109.1.S1_x_at	0.00218263	12.363	AK120260.1	cDNA clone:J013046F21, full insert sequence.
Os.41467.1.S1_at	0.0106471	3.7345	NM_192472.1	Oryza sativa Putative pyruvate kinase (P0684E06.23), mRNA. /PROD=putative pyruvate kinase
Os.4164.2.S1_a_at	0.0371184	2.7392	AK060316.1	cDNA clone:001-007-E04, full insert sequence.
Os.41685.1.S1_x_at	0.008148	0.301906	NM_192098.1	P0478H03.33 (P0478H03.33), mRNA /DEF=Oryza sativa P0478H03.33 (P0478H03.33), mRNA.
Os.4169.1.S1_at	0.0199912	2.3677	D01000.1	Oryza sativa mRNA for copperzinc-superoxide dismutase, complete cds, clone:RSODB. /PROD=copperzinc-superoxide dismutase
Os.4170.1.S1_at	0.0150143	3.56506	AB018377.1	Oryza sativa OsENOD93b mRNA for early nodulin, complete cds.
Os.4174.1.S1_at	0.0139923	0.344637	AY115556.1	Oryza sativa (indica cultivar-group) MADS-box protein FDRMADS3 mRNA, complete cds. /PROD=MADS-box protein FDRMADS3
Os.41771.1.S1_at	0.00759247	2.25472	AK111612.1	cDNA clone:J013102N03, full insert sequence.
Os.41841.1.S1_at	0.00239916	5.9364	AK121195.1	cDNA clone:J023086M22, full insert sequence.
Os.4186.1.S1_a_at	0.0212039	8.10223	AB028133.1	Oryza sativa mRNA for Dof zinc finger protein, complete cds. /PROD=Dof zinc finger protein
Os.42436.1.S1_at	0.00470903	0.407469	CB096636	Putative aldose reductase (P0005H10.10), mRNA
Os.4264.1.S1_at	0.0037378	2.24012	AF302906.1	Oryza sativa citrate synthase mRNA, complete cds. /PROD=citrate synthase
Os.4327.1.S1_at	0.0153513	2.27297	AF384030.1	Oryza sativa seven transmembrane protein MLO2 mRNA, complete cds. /PROD=seven transmembrane protein MLO2
Os.43682.1.S1_at	0.0268505	2.03332	CA923293	unnamed protein product (Gene), mRNA
Os.4370.1.S1_at	0.0100975	2.15398	AK058295.1	ESTD24835(R2634) corresponds to a region of the predicted gene.~Similar to Arabidopsis thaliana chromosome II BAC T06D20 genomic sequence, complete sequence.(U90439) (Gene), mRNA
Os.4370.2.S1_x_at	0.0272622	2.0011	NM_185642.1	ESTD24835(R2634) corresponds to a region of the predicted gene.~Similar to Arabidopsis thaliana chromosome II BAC T06D20 genomic sequence, complete sequence.(U90439) (Gene), mRNA
Os.4377.1.S1_at	0.00773696	2.30603	AK105636.1	cDNA clone:001-200-D12, full insert sequence.
Os.4384.1.S1_at	0.000503551	7.90152	AB028183.1	Oryza sativa mRNA forOsNAC4 protein, complete cds. /PROD=OsNAC4 protein
Os.43896.1.S1_at	0.027225	6.46416	CB636986	Putative ripening regulated protein (OJ1217B09.6), mRNA
Os.43929.1.S1_s_at	0.011179	336.008	AU222487	Unknown protein (OSJNBa0090O10.26), mRNA
Os.44475.1.S1_at	5.84804e-06	45.0625	AK121213.1	cDNA clone:J023089K20, full insert sequence.
Os.44475.1.S1_x_at	4.95416e-05	39.7665	AK121213.1	(japonica cultivar-group)Putative NADH dehydrogenase (OJ1112_E08.13), mRNA
Os.44598.1.S1_x_at	0.0272369	10.7138	NM_186066.1	Oryza sativa alcohol dehydrogenase-like protein~contains EST AU165528(E2141) (OJ1343_D04.26), mRNA.
Os.45516.1.S1_at	0.00841723	0.132653	AK120089.1	cDNA clone:J013020P18, full insert sequence.
Os.45516.2.S1_x_at	0.0015386	0.179975	NM_184102.1	Putative receptor kinase (P0698G03.25), mRNA. /PROD=putative receptor kinase
Os.4555.1.S1_at	0.0011816	2.30011	AK066337.1	cDNA clone:J013067H10, full insert sequence.
Os.45894.1.S1_x_at	0.0110727	5.4547	NM_187716.1	Oryza sativa Putative cinnamoyl-CoA reductase (P0581F09.17), mRNA. /PROD=putative cinnamoyl-CoA reductase
Os.45902.1.A1_at	0.00524848	3.90327	CB676441	P0683B11.20 (P0683B11.20), mRNA
Os.45928.1.S1_at	0.0440537	2.18832	AK120501.1	cDNA clone:J013122F14, full insert sequence.
Os.45956.1.S1_x_at	0.0232328	2.8411	NM_192110.1	japonica cultivar-group) P0519D04.21 (P0519D04.21), mRNA
Os.45997.1.S1_x_at	0.00630248	14.5551	AT003487	P0510C12.31 (P0510C12.31), mRNA
Os.46024.1.S1_at	0.00175396	7.26497	CB633557	Putative HSP70 (P0031D11.28), mRNA
Os.46050.1.A1_x_at	0.00210006	6.34624	CF317972	hypothetical protein (OSJNBa0057E11.10), mRNA
Os.46073.1.A1_at	0.0023025	6.14348	AK112111.1	cDNA clone:002-115-E01, full insert sequence
Os.46115.1.S1_at	0.00138145	3.27708	AK122156.1	cDNA clone:J033145O13, full insert sequence
Os.46162.1.S1_at	0.0146971	2.55353	AK119338.1	cDNA clone:001-131-D04, full insert sequence
Os.46287.1.S1_a_at	0.000578767	5.18228	AK119823.1	cDNA clone:002-177-D06, full insert sequence
Os.46341.1.S1_at	0.000720051	51.9053	AK060656.1	Putative anthranilate N-benzoyltransferase (OSJNBa0032N04.2)
Os.4636.1.S1_a_at	0.0332074	2.34963	AK070331.1	Putative beta-1,3-glucanase (P0489B03.22), mRNA
Os.4636.1.S2_at	0.00397117	4.33269	AK103072.1	Putative beta-1,3-glucanase (P0489B03.22), mRNA
Os.46418.1.S1_at	0.000627063	5.12878	NM_197538.1	hypothetical protein (OSJNBb0060I05.12), mRNA
Os.46431.1.S1_at	0.0346449	2.33811	AU078289	Transcribed sequences
Os.46446.1.S1_at	0.00555039	0.478849	AK099994.1	cDNA clone:J013132H24, full insert sequence.
Os.46511.1.S1_at	0.0218969	24.5165	AK069721.1	cDNA clone:J023028O22, full insert sequence.
Os.46517.1.S1_at	0.00054004	9.86831	AK069432.1	cDNA clone:J023019G15, full insert sequence.
Os.4653.1.S1_at	0.00411749	11.6485	AK067257.1	cDNA clone:J013096H09, full insert sequence.
Os.46559.1.S1_at	0.00827291	2.63197	AK121749.1	cDNA clone:J033087E18, full insert sequence.
Os.4657.1.S1_at	0.00176545	3.64165	AK108304.1	cDNA clone:002-141-F04, full insert sequence
Os.46574.1.S1_at	0.0232162	0.195773	AK063193.1	hypothetical protein (OSJNBa0095C07.24), mRNA
Os.46582.1.S1_at	0.013739	2.2164	AK062588.1	hypothetical protein (OSJNBa0062C05.24), mRNA
Os.46616.1.S1_at	0.0198854	6.59999	BQ529575	Putative pathogen-related protein Rir1b (OSJNBa0095C07.20), mRNA
Os.46627.1.S1_at	0.00690094	2.14867	AB164463.1	OsGGT mRNA forPutative glycogenin glucosyltransferase, complete cds. /PROD=putative glycogenin glucosyltransferase
Os.46635.1.S1_x_at	0.0148225	3.37359	NM_197461.1	Putative glutathione S-transferase (OSJNBa0034L04.37), mRNA. /PROD=putative glutathione S-transferase
Os.4666.1.S1_at	0.0238401	8.3479	AK100465.1	cDNA clone:J023092C09, full insert sequence.
Os.46687.1.S1_x_at	0.0245489	2.12963	AK121848.1	cDNA clone:J033101K14, full insert sequence.
Os.467.1.S1_a_at	0.000364819	11.3857	AY271618.1	Oryza sativa (indica cultivar-group) PDR-type ABC transporter 9 mRNA, complete cds.
Os.4671.1.S1_a_at	0.00384803	107.463	AF435970.1	Oryza sativa lectin-like protein mRNA, complete cds. /PROD=lectin-like protein
Os.46800.1.S1_a_at	0.00218113	3.24837	AK110897.1	cDNA clone:002-173-A07, full insert sequence.
Os.46800.1.S2_a_at	0.00558142	4.44637	AK120876.1	cDNA clone:J023027F13, full insert sequence
Os.46805.1.S1_at	0.0062717	2.20485	AK110763.1	cDNA clone:002-170-H11, full insert sequence
Os.4683.3.S1_at	0.0111895	6.81039	AK100501.1	cDNA clone:J023099J05, full insert sequence
Os.46844.1.S1_at	0.0154289	123.961	AK108245.1	cDNA clone:002-140-H05, full insert sequence
Os.46849.1.S1_at	2.11472e-05	29.8131	AK107854.1	cDNA clone:002-134-A12, full insert sequence
Os.46872.1.S1_at	0.00476447	917.991	AK106424.1	cDNA clone:002-103-B07, full insert sequence
Os.46881.1.S1_at	0.00260893	2.14955	AK105882.1	cDNA clone:001-204-D04, full insert sequence.
Os.46896.1.S1_at	0.00176333	2.06905	AK103222.1	cDNA clone:J033123A02, full insert sequence.
Os.4694.1.S1_at	0.0272164	3.55947	AF372833.1	Oryza sativa phosphoenolpyruvatephosphate translocator mRNA, complete cds. /PROD=phosphoenolpyruvatephosphate translocator
Os.4695.1.S1_s_at	0.0100799	3.34629	AK061842.1	cDNA clone:J013034A17, full insert sequence
Os.46956.1.S1_at	0.0148336	4.95942	AK064946.1	P0684B02.20 (P0684B02.20), mRNA /DEF=Oryza sativacDNA clone:J013000P16, full insert sequence.
Os.4698.1.S1_at	0.0393495	2.68204	AF309383.1	clone S10202_1APutative glutathione S-transferaseOsGSTF4 mRNA, complete cds.
Os.470.1.S1_s_at	0.00359192	3.73673	AK121722.1	cDNA clone:J013043D14, full insert sequence /DEF=Oryza sativacDNA clone:J033081K15, full insert sequence.
Os.47136.1.A1_x_at	0.00442017	5.74594	CF293584	Transcribed sequence
Os.4715.1.S1_at	0.0291208	4.48894	AK100153.1	cDNA clone:J023015O19, full insert sequence
Os.47327.1.S1_at	0.000727709	10.0929	AK106537.1	cDNA clone:002-108-C07, full insert sequence
Os.47327.1.S1_x_at	5.40434e-05	43.4649	AK106537.1	cDNA clone:002-108-C07, full insert sequence
Os.47359.1.A1_at	0.0102246	2.16332	AK058385.1	cDNA clone:001-014-H11, full insert sequence
Os.47360.1.S1_x_at	0.00167972	3.93259	NM_192169.1	Oryza sativa Putative leucine rich repeat containing protein kinase (P0431H09.9), mRNA. /PROD=putative leucine rich repeat containing proteinkinase
Os.47388.1.S1_s_at	0.00590321	5.99915	CA761514	Transcribed sequences
Os.4759.1.S1_at	0.00221797	97.4996	AF309377.1	clone C62181Putative glutathione S-transferaseOsGSTU5 mRNA, complete cds.
Os.4762.1.S1_at	0.000481185	8.90233	AF309376.1	clone S14511Putative glutathione S-transferaseOsGSTU6 mRNA, complete cds.
Os.47625.1.A1_s_at	0.00729254	10.849	BX901098	Transcribed sequences
Os.4766.1.S1_at	0.000251843	9.5643	AK103834.1	cDNA clone:J033148E16, full insert sequence
Os.47719.1.S1_at	0.00292957	15.8669	AK109635.1	cDNA clone:002-138-D08, full insert sequence
Os.4773.1.S1_at	1.7074e-05	79.8035	CF325704	Transcribed sequences
Os.4775.1.S1_at	0.00112099	24.2515	AK121025.1	cDNA clone:J023050A14, full insert sequence.
Os.4775.2.S1_at	0.00129438	12.284	X60820.1	O.sativa mRNA for 16.9 kD low molecular weight heat shock protein. /PROD=16.9 KD low molecular weight heat shock protein
Os.47761.1.S1_at	0.000258035	13.3536	AK071556.1	cDNA clone:J023101A16, full insert sequence.
Os.4780.1.S1_at	0.0180443	5.2698	AK105729.1	cDNA clone:001-201-H01, full insert sequence
Os.4782.1.S1_at	0.00406967	6.72222	AK111769.1	cDNA clone:J023071D17, full insert sequence
Os.47868.1.S1_at	0.0216431	8.41533	BE039667	Transcribed sequence with moderate similarity to protein ref:NP_565528.1 (A.thaliana)Putative beta-hydroxyacyl-ACP dehydratase (Arabidopsis thaliana)
Os.47914.1.S1_at	0.00495874	65.4441	AK061212.1	cDNA clone:006-309-E01, full insert sequence
Os.47946.1.S1_at	0.00190977	40.59	AK070124.1	cDNA clone:J023045C15, full insert sequence
Os.47946.1.S1_s_at	0.00536248	10.7597	AK070124.1	cDNA clone:J023045C15, full insert sequence
Os.47947.1.A1_at	0.0142735	0.353929	AK070025.1	cDNA clone:J023039C11, full insert sequence
Os.48001.1.A1_at	0.00671406	0.448868	CR290307	OJ1316_H05.13 (OJ1316_H05.13), mRNA
Os.48024.1.A1_at	0.00200568	2.44912	CR281835	Putative polygalacturonase-like protein (OSJNBa0025P13.3), mRNA
Os.48024.1.A1_x_at	0.0010875	2.08661	CR281835	Putative polygalacturonase-like protein (OSJNBa0025P13.3), mRNA
Os.48057.1.S1_at	0.00854616	0.493709	AK073738.1	cDNA clone:J033064L19, full insert sequence
Os.48064.1.S1_at	0.00580942	60.2256	AK108738.1	10cDNA clone:002-150-D12, full insert sequence
Os.48076.1.S1_at	0.0305151	2.08012	AK069357.1	cDNA clone:J023013F17, full insert sequence
Os.48079.1.S1_at	0.0110969	0.422312	AK062660.1	cDNA clone:001-105-F04, full insert sequence
Os.48082.1.S1_at	2.11513e-05	7.85583	AK067834.1	cDNA clone:J013121C08, full insert sequence
Os.48101.1.S1_at	0.0441262	2.08231	AK101782.1	cDNA clone:J033065A06, full insert sequence
Os.48216.1.S1_at	0.00526194	81.6639	AK064395.1	cDNA clone:002-108-G04, full insert sequence
Os.48441.1.S1_at	0.0323543	4.05521	AK067264.1	cDNA clone:001-102-D02, full insert sequence
Os.4862.1.S1_at	0.0458616	3.17709	AK065229.1	Putative dihydroorotate dehydrogenase mRNA, partial cds
Os.487.1.S1_at	0.00339889	18.4197	AK070626.1	cDNA clone:J023056F13, full insert sequence.
Os.48704.1.S1_at	0.0133217	0.366635	AK068031.1	cDNA clone:J013130D08, full insert sequence
Os.48783.1.S1_at	0.0222912	3.90521	AK099737.1	cDNA clone:J013090I09, full insert sequence
Os.4892.1.S1_at	0.0339182	4.12216	AK104978.1	cDNA clone:001-124-C03, full insert sequence
Os.49030.1.A1_s_at	0.00662615	336.909	CR292984	Transcribed sequence
Os.4905.1.S1_a_at	0.00130342	3.54813	AK065131.1	P0446G04.25 (P0446G04.25), mRNA /DEF=Oryza sativacDNA clone:J013001P14, full insert sequence.
Os.49074.1.A1_at	0.0199877	0.491708	CA756879	Transcribed sequences
Os.49091.1.S1_at	0.046795	2.42961	AK064563.1	cDNA clone:002-112-D01, full insert sequence
Os.49135.1.S1_at	0.0453299	2.13139	AK101291.1	cDNA clone:J033033G16, full insert sequence
Os.4914.1.S1_s_at	0.00207062	3.24746	AU182100	Transcribed sequence
Os.49198.1.S1_at	0.00320919	23.0082	AK108084.1	cDNA clone:002-138-H05, full insert sequence
Os.49213.1.S1_at	0.0405529	2.61789	AK100665.1	cDNA clone:J023112E24, full insert sequence
Os.49228.1.S1_at	0.0385788	0.473419	AK098971.1	cDNA clone:J013078O19, full insert sequence
Os.49245.1.S1_at	0.0379304	4.63027	AK063685.1	cDNA clone:001-119-F01, full insert sequence
Os.49281.1.S1_s_at	0.00327995	0.381474	AK062457.1	cDNA clone:001-103-D09, full insert sequence
Os.49329.1.S1_at	0.00475395	4.49918	AK121163.1	cDNA clone:J023080H22, full insert sequence
Os.49352.1.S1_at	0.03266	2.88419	AK107273.1	cDNA clone:002-126-A02, full insert sequence
Os.49388.1.S1_at	0.0102972	2.24429	AK120279.1	cDNA clone:J013049G18, full insert sequence
Os.49410.1.A1_at	0.0193288	11.3057	AK110700.1	cDNA clone:002-170-B08, full insert sequence
Os.49466.1.S1_at	0.0252573	3.73417	AK099946.1	cDNA clone:J013123C17, full insert sequence
Os.49489.1.S1_at	0.00833725	2.33627	AK107888.1	cDNA clone:002-134-E03, full insert sequence
Os.49502.1.S1_at	0.00591646	2.22511	AK105511.1	cDNA clone:001-127-E06, full insert sequence
Os.49507.1.S1_at	0.000473256	22.2941	AK064250.1	cDNA clone:002-105-C04, full insert sequence.
Os.49520.1.A1_at	0.0288666	0.489956	AK109550.1	cDNA clone:002-121-H12, full insert sequence
Os.49524.1.S1_at	0.00598896	8.21091	AK058531.1	cDNA clone:001-017-A08, full insert sequence
Os.49525.1.S1_at	0.0299706	2.25789	AK103592.1	cDNA clone:J033133D10, full insert sequence
Os.49526.1.S1_a_at	0.0219994	2.54981	AK072433.1	cDNA clone:J023149F17, full insert sequence
Os.49544.1.S1_at	0.035585	2.26935	AK105777.1	cDNA clone:001-202-F09, full insert sequence
Os.49548.1.S1_at	0.0231445	2.54062	AK107906.1	cDNA clone:002-134-G01, full insert sequence
Os.49591.1.S1_at	0.000321437	4.33822	AK102357.1	cDNA clone:J033091H19, full insert sequence
Os.49619.1.S1_at	0.0194855	3.17296	AK120551.1	cDNA clone:J013130B13, full insert sequence
Os.49634.1.S1_x_at	0.0272798	2.6058	AK120226.1	cDNA clone:J013042E04, full insert sequence
Os.49668.1.S1_at	0.0125626	2.0342	AK120179.1	cDNA clone:001-038-H10, full insert sequence
Os.49707.1.S1_at	0.0493972	4.15115	AK105426.1	cDNA clone:002-121-A05, full insert sequence
Os.49711.1.S1_at	0.0107592	2.21285	AK106714.1	cDNA clone:002-114-F10, full insert sequence
Os.49746.1.S1_at	0.016488	5.3288	AY581256.1	Oryza sativa induced protein MgI1 mRNA, complete cds. /PROD=induced protein MgI1
Os.49784.1.S1_at	2.98127e-05	0.451273	AK105669.1	cDNA clone:001-201-A03, full insert sequence
Os.49787.1.S1_at	0.00385653	3.62863	AK111571.1	cDNA clone:J013071A13, full insert sequence
Os.49819.1.S1_at	0.0115095	3.05537	AK111751.1	Os.49819 /UG_TITLE=(japonica cultivar-group)
Os.49833.1.S2_at	0.0015125	0.412794	AK100761.1	cDNA clone:J023119H14, full insert sequence
Os.49838.1.S1_at	0.00386311	6.59333	AK111866.1	cDNA clone:J033040N14, full insert sequence
Os.49909.1.S1_at	0.0239241	0.442466	AK109818.1	cDNA clone:002-148-A03, full insert sequence
Os.49976.1.S1_at	0.0110902	2.20402	AK119471.1	cDNA clone:001-134-A10, full insert sequence
Os.50015.1.S1_at	0.000214803	36.772	AK106282.1	cDNA clone:002-101-A04, full insert sequence.
Os.50152.1.S1_at	0.032089	0.367402	AK119951.1	cDNA clone:002-184-C05, full insert sequence
Os.50198.1.S1_at	0.00108318	5.31527	AK072653.1	cDNA clone:J023134L04, full insert sequence
Os.50299.1.S1_at	0.0142081	0.485951	AK120602.1	cDNA clone:J013149K24, full insert sequence
Os.5030.1.S1_at	0.00380562	2.61089	AK100601.1	unknown protein (OSJNBa0005K07.2), mRNA
Os.50310.1.S1_at	0.001889	6.61665	AK120651.1	cDNA clone:J013157C10, full insert sequence
Os.50349.2.S1_at	0.00739913	3.59571	AK107892.1	cDNA clone:002-134-E09, full insert sequence
Os.50385.1.S1_s_at	0.000932546	2.17153	AK120982.1	cDNA clone:J023042C18, full insert sequence
Os.50399.1.S1_at	6.71193e-05	17.8096	AK121050.1	cDNA clone:J023055G07, full insert sequence
Os.50402.1.S1_at	0.0138872	3.1253	AK121064.1	cDNA clone:J023059C18, full insert sequence
Os.50407.1.S1_at	0.0337479	0.45312	AK121084.1	cDNA clone:J023063M01, full insert sequence
Os.50410.1.S1_at	0.037221	0.342632	AK101528.1	cDNA clone:J033047H19, full insert sequence
Os.50433.1.S1_at	0.00756733	12.0839	AK121178.1	cDNA clone:J023083G22, full insert sequence
Os.50438.1.S1_at	0.000560011	3.98079	AK121198.1	cDNA clone:J023087D21, full insert sequence
Os.5045.1.S1_at	0.0110249	53.1557	AK102138.1	P0409B08.18 (P0409B08.18), mRNA
Os.50457.2.S1_at	0.0047645	0.497231	AK121267.1	cDNA clone:J013065D03, full insert sequence
Os.50472.2.S1_s_at	0.00796506	2.08452	AK121327.1	cDNA clone:J023064N19, full insert sequence
Os.50494.1.A1_at	0.00680403	14.2951	AK121440.1	cDNA clone:J023140L10, full insert sequence
Os.50508.1.S1_at	0.0018222	4.44145	AK121505.1	cDNA clone:J033022N03, full insert sequence
Os.5052.1.S1_at	0.00407893	0.35661	AK063490.1	cDNA clone:J033070C07, full insert sequence
Os.50533.1.S1_at	0.00177945	2.27211	AK121647.1	cDNA clone:J033058N21, full insert sequence
Os.50587.1.S1_at	0.00179101	5.71848	AK121958.1	cDNA clone:J033107M24, full insert sequence
Os.50598.1.S1_at	0.016848	0.376859	AK122005.1	cDNA clone:J033110O14, full insert sequence
Os.50642.1.S1_at	0.0157654	2.04743	AY344483.1	Oryza sativa heat shock factor RHSF1 mRNA, complete cds.
Os.5072.1.S1_at	0.0332523	2.16614	AK103027.1	Beta-glucosidase mRNA, complete cds
Os.50764.1.S1_at	0.00295784	2.05512	AK101397.1	cDNA clone:J033037B14, full insert sequence
Os.50769.1.A1_at	0.0234709	6.86465	AK058425.1	cDNA clone:001-015-E01, full insert sequence
Os.50778.1.S1_at	0.00780449	0.477495	AK069142.1	cDNA clone:J033124M20, full insert sequence
Os.50848.1.S1_at	0.0212517	0.491606	AK058960.1	cDNA clone:001-020-B11, full insert sequence
Os.50857.1.S2_at	0.0150249	0.299853	AK065633.1	cDNA clone:J013031L22, full insert sequence
Os.50893.1.S1_at	0.00983713	2.46922	AK059308.1	cDNA clone:001-025-G05, full insert sequence
Os.50910.2.S1_at	0.0473357	2.2402	AK059412.1	cDNA clone:J033116K10, full insert sequence
Os.5093.1.S1_at	0.0047032	2.40065	AK100183.1	cDNA clone:J023030J22, full insert sequence
Os.50941.1.S1_at	0.00656408	0.467881	AK100039.1	cDNA clone:J013151D13, full insert sequence
Os.5095.1.S1_at	0.0250575	3.16107	AK062359.1	cDNA clone:001-101-H03, full insert sequence
Os.51005.1.S1_at	0.00306371	2.2087	AK060118.1	cDNA clone:J033097O19, full insert sequence
Os.51020.1.S1_at	0.00942865	0.453104	AK060203.1	cDNA clone:J023107K23, full insert sequence
Os.51022.1.A1_at	0.0107327	0.338339	AK060211.1	cDNA clone:001-002-B07, full insert sequence
Os.51040.1.S1_at	0.0207663	3.05464	AK060315.1	cDNA clone:006-302-E05, full insert sequence
Os.51065.1.S1_at	0.0310469	2.27169	AK105833.1	cDNA clone:001-203-E09, full insert sequence
Os.5112.1.S1_at	0.00213744	2.2352	AK102124.1	cDNA clone:J033084O13, full insert sequence
Os.51184.1.S1_at	0.0421961	27.1576	AK061404.1	cDNA clone:006-306-A01, full insert sequence
Os.51190.1.S1_at	0.0073177	3.22828	AK105970.1	cDNA clone:001-205-E12, full insert sequence
Os.51193.1.S1_x_at	0.00981548	2.61492	AK061488.1	cDNA clone:006-309-A09, full insert sequence
Os.51206.1.S1_at	0.000204662	0.441952	AK061584.1	cDNA clone:006-312-B04, full insert sequence
Os.51226.1.S1_at	0.00138552	2.67822	AK062272.1	cDNA clone:001-100-A10, full insert sequence
Os.51299.1.S1_at	0.00136977	4.32144	AK062470.1	cDNA clone:001-103-E07, full insert sequence
Os.51323.1.S1_at	0.0403494	4.84134	AK062531.1	cDNA clone:001-104-E04, full insert sequence
Os.51360.1.S1_at	0.0474303	4.79216	AK062637.1	cDNA clone:001-105-D04, full insert sequence
Os.51399.1.S1_at	0.00839249	2.03414	AK062708.1	cDNA clone:001-106-B11, full insert sequence
Os.51405.1.S1_at	0.00883787	0.436586	AK062723.1	cDNA clone:001-106-D06, full insert sequence.
Os.5147.1.S1_at	0.0130075	2.45909	AK099563.1	cDNA clone:J013034L20, full insert sequence
Os.51479.1.S1_at	0.000737581	4.68989	AK062914.1	cDNA clone:001-108-G12, full insert sequence
Os.51480.1.S1_at	0.0108274	9.92679	AK105208.1	cDNA clone:001-108-H09, full insert sequence
Os.51480.1.S1_x_at	0.00402402	8.08302	AK105208.1	cDNA clone:001-108-H09, full insert sequence
Os.51506.1.S1_at	0.0133876	4.02039	AK062978.1	cDNA clone:001-109-E12, full insert sequence
Os.51529.1.S1_at	0.00403433	5.07996	AK063010.1	cDNA clone:001-110-A04, full insert sequence
Os.51532.1.S1_at	0.0239348	2.29509	AK063013.1	cDNA clone:001-110-A07, full insert sequence
Os.51546.1.S1_at	0.0359762	2.64884	AK063042.1	cDNA clone:001-110-D07, full insert sequence
Os.51606.1.S1_at	0.00349343	3.89136	AK063156.1	cDNA clone:001-111-H12, full insert sequence
Os.51639.1.S1_x_at	0.00150367	9.39751	AK063244.1	cDNA clone:001-112-G07, full insert sequence
Os.51737.1.S1_x_at	0.0239394	3.72214	AK063567.1	cDNA clone:001-117-F10, full insert sequence
Os.51741.1.S1_at	0.00117731	2.80901	AK063581.1	cDNA clone:001-117-H10, full insert sequence
Os.51749.1.S1_at	0.033188	3.02619	AK063602.1	cDNA clone:001-118-C03, full insert sequence
Os.51752.2.S1_x_at	0.0176365	3.79841	AK063609.1	cDNA clone:001-118-D04, full insert sequence
Os.51778.1.S1_at	0.000621914	17.3573	AK063689.1	cDNA clone:001-119-F07, full insert sequence
Os.51794.1.S1_x_at	0.0283784	0.475846	AK063733.1	cDNA clone:001-120-E10, full insert sequence
Os.51832.1.S1_at	0.00241834	0.45337	AK063955.1	cDNA clone:001-123-F12, full insert sequence
Os.5186.1.S1_at	0.00797252	6.96246	AK103609.1	cDNA clone:J033133I10, full insert sequence
Os.519.1.S1_at	0.00249759	13.0277	AK071240.1	japonica cultivar-group)Putative heat shock protein, 18K - maize (P0489A01.20), mRNA
Os.51923.1.S1_at	0.00936142	149.13	AK064287.1	cDNA clone:002-105-H01, full insert sequence
Os.51929.1.S1_at	0.0383059	4.30302	AK064310.1	cDNA clone:002-107-B12, full insert sequence
Os.51943.1.S1_at	0.0469837	2.29835	AK064348.1	cDNA clone:002-108-A01, full insert sequence
Os.52001.1.S2_at	0.00925372	2.32052	AK064514.1	cDNA clone:J023147B04, full insert sequence
Os.5201.2.S1_x_at	0.0377791	2.36062	AK060764.1	cDNA clone:J033106C13, full insert sequence
Os.52059.1.S1_at	0.0108054	4.48493	AK064641.1	cDNA clone:002-114-B05, full insert sequence
Os.52137.1.S1_at	0.00351168	2.01747	AK065106.1	cDNA clone:J013001N16, full insert sequence
Os.52150.1.S1_x_at	0.0357986	2.22857	AK065301.1	cDNA clone:J013002N22, full insert sequence
Os.52158.1.S1_at	0.0289248	2.08883	AK065379.1	cDNA clone:J013012D06, full insert sequence
Os.52159.1.S1_at	0.036806	0.469702	AK065380.1	cDNA clone:J013020B13, full insert sequence
Os.52165.1.S1_at	0.0204407	0.463646	AK065399.1	cDNA clone:J013009A03, full insert sequence
Os.52173.1.S1_at	0.00166284	53.3248	AK065433.1	cDNA clone:J013024J06, full insert sequence
Os.52244.1.S1_at	0.00548306	0.304003	AK065848.1	cDNA clone:J023134D13, full insert sequence
Os.52244.2.S1_x_at	0.00788485	0.385646	AK072664.1	cDNA clone:J023134D13, full insert sequence
Os.52245.1.S1_at	0.00521896	2.0669	AK065857.1	cDNA clone:J023042G04, full insert sequence
Os.52263.1.S1_at	0.0100541	4.87862	AK065964.1	cDNA clone:J013046G18, full insert sequence
Os.52297.1.S1_at	0.000251204	0.325048	AK066183.1	cDNA clone:J013056O11, full insert sequence
Os.52344.1.S1_at	0.0205078	4.42817	AK066547.1	cDNA clone:J013069E22, full insert sequence
Os.52374.1.S1_a_at	0.0237426	0.489361	AK066715.1	cDNA clone:J023113B13, full insert sequence
Os.52414.1.S1_at	0.0146888	2.51145	AK066972.1	cDNA clone:J013089I06, full insert sequence
Os.52460.1.S1_at	0.00194712	2.78822	AK067262.1	cDNA clone:J013095P11, full insert sequence
Os.52481.1.S1_at	0.0395634	0.389495	AK067415.1	cDNA clone:J013101K10, full insert sequence
Os.52494.2.S1_at	0.0439261	20.7685	AK107566.1	cDNA clone:002-130-C08, full insert sequence
Os.52536.1.S1_at	0.00317291	3.1582	AK067801.1	cDNA clone:J013118I15, full insert sequence
Os.52564.1.S1_at	0.00495472	0.315469	AK068021.1	cDNA clone:J013134J17, full insert sequence
Os.52588.1.S1_at	0.00923146	0.469723	AK068191.1	cDNA clone:J013135M05, full insert sequence
Os.52607.1.S1_at	0.0242331	2.09984	AK068286.1	cDNA clone:J013149K15, full insert sequence
Os.52627.1.S1_at	0.00972965	0.189851	AK068382.1	cDNA clone:J013144G21, full insert sequence
Os.52641.1.S1_at	0.00270708	4.00139	AK068476.1	cDNA clone:J013151O19, full insert sequence
Os.52645.1.S1_at	0.00529467	3.30959	AK068496.1	cDNA clone:J023061C04, full insert sequence
Os.52646.1.S1_at	0.0406756	2.78071	AK068517.1	cDNA clone:J013154G13, full insert sequence
Os.52648.1.S1_at	0.0100651	2.7782	AK068521.1	cDNA clone:002-128-C06, full insert sequence
Os.52733.1.S1_at	0.0474957	2.30785	AK068976.1	cDNA clone:J023002N07, full insert sequence
Os.52742.1.S1_at	0.0100491	2.51376	AK069019.1	cDNA clone:J013170B15, full insert sequence
Os.52750.1.S1_x_at	0.00925904	6.10046	AK069069.1	cDNA clone:J023009A21, full insert sequence
Os.52767.1.A1_at	0.00131467	2.26077	AK069153.1	cDNA clone:J023007J18, full insert sequence
Os.52778.1.S1_at	0.0405856	2.28389	AK069210.1	cDNA clone:J023012M02, full insert sequence
Os.52808.1.S1_at	0.00966099	25.6109	AK069392.1	cDNA clone:J023014L10, full insert sequence
Os.52833.1.S1_at	0.0324014	3.36386	AK069503.1	cDNA clone:J023019J18, full insert sequence
Os.52876.1.S1_at	0.00875544	0.472759	AK069682.1	cDNA clone:J023029I01, full insert sequence
Os.52944.1.A1_at	0.0110306	2.27441	AK070038.1	cDNA clone:J023035D03, full insert sequence
Os.52963.2.S1_at	0.0151555	0.154036	AK070154.1	cDNA clone:J023119K20, full insert sequence
Os.52974.1.S1_at	0.0094058	21.7581	AK070216.1	cDNA clone:001-201-E10, full insert sequence
Os.52976.1.S1_at	0.0141274	0.499244	AK070220.1	cDNA clone:J023046L04, full insert sequence
Os.53009.1.A1_x_at	0.00962865	0.351876	AK072337.1	cDNA clone:J023043H01, full insert sequence
Os.53027.1.S1_at	0.0188346	15.3862	AK070508.1	cDNA clone:J023050D23, full insert sequence
Os.53085.1.S1_at	0.00269048	6.87055	AK070754.1	cDNA clone:J023067B12, full insert sequence
Os.53117.1.S1_x_at	0.000264313	15.1794	AK070901.1	cDNA clone:J023073O19, full insert sequence
Os.53136.1.S1_at	0.0240927	2.91206	AK070966.1	cDNA clone:J023069E21, full insert sequence
Os.53150.1.S1_at	0.00487795	4.20588	AK071019.1	cDNA clone:J023080M07, full insert sequence
Os.53156.1.S1_at	0.0300575	0.39504	AK071077.1	cDNA clone:J023078C24, full insert sequence
Os.5318.1.S1_a_at	0.0204186	0.416129	AK061555.1	unknown protein (OSJNBa0027L23.7), mRNA
Os.53235.1.S1_at	0.000483598	2.42475	AK071506.1	DBcDNA clone:J023093M02, full insert sequence
Os.53237.1.S1_at	0.00693117	5.88022	AK071512.1	cDNA clone:J023098N15, full insert sequence
Os.53242.1.S1_at	0.0213236	2.57834	AK071537.1	cDNA clone:J023100A12, full insert sequence
Os.53244.1.A1_at	0.00355752	3.34369	AK071549.1	cDNA clone:J023105C06, full insert sequence
Os.53268.1.S1_at	0.0223111	6.06998	AK071689.1	cDNA clone:J023112E13, full insert sequence
Os.53328.1.S1_at	0.00153262	6.0191	AK109723.1	cDNA clone:002-146-B05, full insert sequence
Os.53353.1.S1_at	0.0487803	0.472987	AK072222.1	cDNA clone:J013165K20, full insert sequence
Os.53403.1.S1_s_at	0.0122952	0.314446	AK072462.1	cDNA clone:J023115E06, full insert sequence
Os.53414.1.S1_at	0.0020381	57.2942	AK072515.1	cDNA clone:J023131K07, full insert sequence
Os.53424.1.S1_at	0.0421799	5.18706	AK072546.1	cDNA clone:J023133D10, full insert sequence
Os.53428.1.S1_at	0.0138364	0.441917	AK104973.1	cDNA clone:001-122-B03, full insert sequence
Os.53431.1.S1_at	0.00483242	2.25451	AK072580.1	cDNA clone:J023124L24, full insert sequence
Os.53444.1.S1_at	0.00139082	5.3491	AK072661.1	cDNA clone:J023134M13, full insert sequence
Os.5349.1.S1_at	0.0493284	6.64972	AK121517.1	cDNA clone:J033027B16, full insert sequence
Os.53493.1.S1_at	0.00392212	0.402339	AK072939.1	cDNA clone:J033000K07, full insert sequence
Os.53502.1.S1_at	0.00216984	3.57756	AK072980.1	cDNA clone:J023150D11, full insert sequence
Os.53581.1.S1_at	0.000289287	6.30028	AK073400.1	cDNA clone:J033044N08, full insert sequence
Os.53589.1.S1_at	0.0257881	4.11691	AK073433.1	cDNA clone:J033042P17, full insert sequence
Os.53604.1.S1_at	0.00435702	67.6864	AK073529.1	cDNA clone:J033046E17, full insert sequence.
Os.53614.1.S1_at	0.01626	59.3334	AK104985.1	cDNA clone:002-107-F12, full insert sequence
Os.5365.1.S1_at	0.0211581	2.33468	AK068924.1	cDNA clone:J013170E21, full insert sequence
Os.53660.1.S1_at	0.000540508	4.51327	AK073812.1	cDNA clone:001-205-B11, full insert sequence
Os.53673.1.S1_at	0.0121983	3.1561	AK073860.1	cDNA clone:J033072E15, full insert sequence
Os.53699.1.S1_at	0.00491996	0.440031	AK074005.1	cDNA clone:J033076C24, full insert sequence
Os.53704.1.S1_x_at	0.0277525	2.42926	AK099313.1	cDNA clone:J023144L21, full insert sequence
Os.53782.1.S1_at	0.00341209	2.31726	AK099997.1	cDNA clone:J013133G05, full insert sequence
Os.53784.1.S1_at	1.55753e-05	0.0447555	AK105694.1	cDNA clone:001-201-C08, full insert sequence
Os.53799.1.S1_at	0.00195344	2.01434	AK100116.1	cDNA clone:J023007D12, full insert sequence
Os.53814.1.S1_at	0.000484605	6.9679	AK100234.1	cDNA clone:J023051O20, full insert sequence
Os.53815.1.S1_at	0.0284557	17.1429	AK100238.1	cDNA clone:J023052J15, full insert sequence
Os.53822.1.S1_x_at	0.00489335	38.6879	AK100259.1	cDNA clone:J023062G17, full insert sequence
Os.53839.1.S1_at	0.0325796	0.434817	AK100353.1	cDNA clone:J023083G14, full insert sequence
Os.5384.1.S1_at	0.0140371	2.94166	AK062356.1	cDNA clone:001-101-G11, full insert sequence
Os.53852.1.S1_at	0.0240531	4.22077	AK100406.1	cDNA clone:J023087C13, full insert sequence
Os.53877.1.S1_x_at	0.0409598	0.479678	AK100567.1	cDNA clone:J023104M20, full insert sequence
Os.53880.1.S1_at	0.00189841	6.37897	AK100580.1	cDNA clone:J023105M12, full insert sequence
Os.53929.1.S1_at	0.0455099	3.95475	AK100884.1	cDNA clone:J023127O13, full insert sequence
Os.53936.1.S1_at	0.0101909	5.74862	AK100934.1	cDNA clone:J023136E13, full insert sequence
Os.53960.1.S1_at	0.0183694	0.40068	AK101042.1	cDNA clone:J033003J10, full insert sequence
Os.54037.1.S1_s_at	0.00281583	2.19312	AK101438.1	cDNA clone:J033039D20, full insert sequence
Os.5406.1.S1_at	0.0200995	2.19011	AY332470.1	Oryza sativa glutamate dehydrogenase (GDH) mRNA, complete cds. /PROD=glutamate dehydrogenase
Os.54066.1.S1_at	0.042336	10.2807	AK101654.1	cDNA clone:J033057E24, full insert sequence
Os.54093.1.S1_at	0.015294	2.15969	AK101849.1	cDNA clone:J033069K05, full insert sequence
Os.54146.1.S1_at	0.0185312	3.32329	AK102178.1	cDNA clone:J033098M24, full insert sequence
Os.54157.1.S1_at	0.0131167	10.5081	AK102229.1	cDNA clone:002-163-E03, full insert sequence
Os.54232.1.S1_at	0.00142805	13.6494	AK102658.1	cDNA clone:J033101H19, full insert sequence
Os.54270.1.S1_at	0.00827623	0.410871	AK102950.1	cDNA clone:J033115D13, full insert sequence
Os.54281.1.S1_at	0.00445346	4.85945	AK103022.1	cDNA clone:J033117A10, full insert sequence
Os.54371.1.S1_x_at	0.000363763	0.375607	AK103721.1	cDNA clone:J033138B08, full insert sequence
Os.5441.1.S1_at	0.00721623	5.8098	AK108376.1	cDNA clone:002-142-E01, full insert sequence.
Os.54412.1.S1_at	0.00322569	6.06843	AK105112.1	cDNA clone:001-100-G01, full insert sequence
Os.54431.1.S1_at	0.00989415	0.485072	AK105149.1	cDNA clone:001-103-D03, full insert sequence
Os.54454.1.S1_at	0.0323658	2.23804	AK105202.1	cDNA clone:001-108-C07, full insert sequence
Os.54482.1.S1_x_at	0.00657521	2.00046	AK105293.1	cDNA clone:001-116-G09, full insert sequence
Os.54486.1.S1_at	0.00748669	0.315917	AK105314.1	cDNA clone:001-117-D11, full insert sequence
Os.54489.1.S1_at	0.0144743	2.65271	AK105324.1	cDNA clone:001-117-H04, full insert sequence
Os.54501.1.S1_at	0.00167186	4.43877	AK105440.1	cDNA clone:001-124-H10, full insert sequence
Os.54531.1.S1_at	0.00971981	0.361417	AK105534.1	cDNA clone:001-127-H01, full insert sequence
Os.54545.1.S1_at	0.00022263	89.625	AK105572.1	cDNA clone:001-128-D03, full insert sequence
Os.54566.1.S1_at	0.00376717	2.34995	AK105793.1	cDNA clone:001-202-H09, full insert sequence
Os.54579.1.S1_s_at	0.0452725	6.51909	AK105945.1	cDNA clone:001-205-C04, full insert sequence
Os.54579.1.S1_x_at	0.0243968	7.73783	AK105945.1	cDNA clone:001-205-C04, full insert sequence
Os.54606.1.S1_at	0.000766666	11.3268	AK106226.1	cDNA clone:002-100-A05, full insert sequence
Os.54615.1.S1_at	0.000656715	2.80908	AK106250.1	cDNA clone:002-100-E02, full insert sequence
Os.54671.1.S1_at	0.000758491	6.5344	AK106439.1	cDNA clone:002-103-D08, full insert sequence
Os.54727.1.S1_s_at	0.0338495	2.83047	AK106615.1	cDNA clone:002-112-H10, full insert sequence
Os.54733.1.S1_at	0.00873706	2.41437	AK106631.1	cDNA clone:002-113-D02, full insert sequence
Os.54734.1.S1_at	0.0481075	2.03813	AK106632.1	cDNA clone:002-113-D03, full insert sequence
Os.54747.1.S1_at	9.06424e-05	7.42961	AK106655.1	cDNA clone:002-137-A10, full insert sequence
Os.54747.1.S2_at	0.00523682	79.0549	AK109584.1	cDNA clone:002-137-A10, full insert sequence
Os.5476.1.S1_at	0.0294463	2.19277	AK058728.1	cDNA clone:006-203-E01, full insert sequence
Os.54768.1.S1_at	0.0426181	2.61724	AK106721.1	cDNA clone:002-114-G08, full insert sequence
Os.54799.1.A1_at	0.00788353	0.465129	AK106791.1	cDNA clone:002-116-A07, full insert sequence
Os.54818.1.S1_at	0.0293038	0.470154	AK106831.1	cDNA clone:002-116-F09, full insert sequence
Os.5486.1.S1_at	0.0194453	2.17953	AK108529.1	cDNA clone:002-144-B12, full insert sequence
Os.54864.1.S1_at	0.0272032	2.32945	AK106950.1	cDNA clone:002-181-B05, full insert sequence
Os.54864.2.S1_at	0.00805392	4.51795	AK111302.1	cDNA clone:002-181-B05, full insert sequence
Os.54869.1.S1_at	0.00243119	2.47183	AK106962.1	cDNA clone:002-119-F07, full insert sequence
Os.54900.1.S1_at	0.00194002	9.6909	AK107053.1	cDNA clone:002-121-D04, full insert sequence
Os.54911.1.S1_at	0.00607157	4.24141	AK107084.1	cDNA clone:002-124-E10, full insert sequence
Os.54929.1.S1_at	0.0218453	4.87057	AK107119.1	cDNA clone:002-124-B03, full insert sequence
Os.54932.1.S1_at	0.0399838	3.9293	AK107125.1	cDNA clone:002-124-B10, full insert sequence
Os.54933.1.S1_at	0.0110033	4.87445	AK107131.1	cDNA clone:002-124-C05, full insert sequence
Os.54934.1.S1_at	0.0169024	5.70123	AK107134.1	cDNA clone:002-124-C08, full insert sequence
Os.54936.1.S1_at	0.022924	46.4686	AK107136.1	cDNA clone:002-124-C10, full insert sequence
Os.54951.1.S1_at	0.0256846	0.493999	AK107172.1	cDNA clone:002-124-G04, full insert sequence
Os.54967.1.S1_at	0.0142834	3.14104	AK107211.1	cDNA clone:002-125-C02, full insert sequence
Os.55040.1.S1_at	0.0103975	2.51973	AK107360.1	cDNA clone:002-127-A04, full insert sequence
Os.55059.1.S1_at	0.0170223	3.36136	AK107396.1	cDNA clone:002-127-D05, full insert sequence
Os.55079.1.S1_at	0.0302767	2.86485	AK107432.1	cDNA clone:002-128-A08, full insert sequence
Os.55085.1.S1_at	0.00518438	0.36739	AK107450.1	cDNA clone:002-128-C04, full insert sequence
Os.55093.1.S1_at	0.0239658	2.13627	AK107476.1	cDNA clone:002-129-B09, full insert sequence
Os.55110.1.S1_at	0.00562278	3.35572	AK107507.1	cDNA clone:002-129-E07, full insert sequence
Os.55174.1.S1_at	0.0187527	2.13332	AK107626.1	cDNA clone:002-131-D10, full insert sequence
Os.5524.1.S1_at	0.000397788	2.12206	AK059052.1	cDNA clone:J013123N05, full insert sequence
Os.55247.1.S1_at	0.00251743	2.49496	AK107732.1	cDNA clone:002-132-F10, full insert sequence
Os.55250.1.S1_at	0.000755605	38.7698	AK107737.1	cDNA clone:002-132-G04, full insert sequence
Os.55259.1.S1_at	0.000857412	18.4812	AK107750.1	cDNA clone:002-132-H08, full insert sequence
Os.55270.1.S1_s_at	0.0431815	2.17208	AK107772.1	cDNA clone:002-133-B08, full insert sequence
Os.55339.1.S1_at	0.0151813	2.33195	AK107899.1	cDNA clone:002-134-F06, full insert sequence
Os.55360.1.S1_at	0.0184339	5.51087	AK107938.1	cDNA clone:002-135-A10, full insert sequence
Os.55368.1.S1_at	4.02626e-05	154.188	AK107957.1	cDNA clone:002-135-C05, full insert sequence
Os.55372.1.S1_x_at	0.0202197	2.35948	AK107964.1	cDNA clone:002-135-C12, full insert sequence
Os.55380.1.S1_at	0.0131084	5.80771	AK107980.1	cDNA clone:002-135-E05, full insert sequence
Os.55382.1.S1_at	0.0049722	5.0313	AK107983.1	cDNA clone:002-135-E08, full insert sequence
Os.55394.1.S1_at	0.00163582	18.1904	AK108001.1	cDNA clone:002-135-G06, full insert sequence
Os.55395.1.S1_s_at	0.00102308	2.2998	AK108002.1	cDNA clone:002-135-G07, full insert sequence
Os.55401.1.S1_at	0.00197384	0.374128	AK108012.1	cDNA clone:002-135-H06, full insert sequence
Os.55402.1.S1_at	0.00717663	4.19332	AK108017.1	cDNA clone:002-135-H11, full insert sequence
Os.55407.1.S1_at	0.00800347	156.434	AK108023.1	cDNA clone:002-136-A05, full insert sequence
Os.55429.1.S1_at	0.0147009	5.63614	AK108079.1	cDNA clone:002-138-E09, full insert sequence
Os.55448.1.S1_at	0.00271371	6.39272	AK108109.1	cDNA clone:002-139-B10, full insert sequence
Os.5549.1.S1_at	0.000766972	5.6303	AB028182.1	Oryza sativa mRNA forOsNAC3 protein, complete cds. /PROD=OsNAC3 protein
Os.55494.1.S1_at	0.000550668	27.1027	AK108198.1	cDNA clone:002-140-C09, full insert sequence
Os.55509.1.S1_at	0.0054148	0.376205	AK108225.1	cDNA clone:002-140-F03, full insert sequence
Os.5551.1.S1_at	0.000849536	3.22527	AK120939.1	cDNA clone:006-303-E11, full insert sequence
Os.55531.1.S1_at	0.0115805	5.45012	AK108264.1	cDNA clone:002-141-B08, full insert sequence
Os.55550.1.S1_at	0.0186223	19.8264	AK108297.1	cDNA clone:002-141-E07, full insert sequence
Os.55595.1.S1_at	5.10987e-05	37.397	AK108385.1	cDNA clone:002-142-E11, full insert sequence
Os.55600.1.S1_at	0.0272022	3.7906	AK108398.1	cDNA clone:002-142-F12, full insert sequence
Os.5562.1.S1_at	0.000228564	7.18239	AB007452.1	Oryza sativa mRNA for alternative oxidase, complete cds. /PROD=alternative oxidase
Os.55623.1.S1_at	0.0100687	6.54963	AK108432.1	cDNA clone:002-143-B01, full insert sequence
Os.55625.1.S1_at	0.0109961	2.10121	AK108439.1	cDNA clone:002-143-B09, full insert sequence
Os.55628.1.S1_at	0.0042976	10.0582	AK108443.1	cDNA clone:002-143-C01, full insert sequence
Os.55637.1.S1_at	0.021655	2.31923	AK108457.1	cDNA clone:002-143-D04, full insert sequence
Os.55640.1.S1_at	0.00134016	2.87712	AK108467.1	cDNA clone:002-143-E02, full insert sequence
Os.55650.1.A1_at	0.0012649	9.6104	AK108489.1	cDNA clone:002-143-F12, full insert sequence
Os.55651.1.S1_at	0.00406502	3.12614	AK108491.1	cDNA clone:002-143-G02, full insert sequence
Os.55682.1.S1_at	0.000352792	30.4109	AK108549.1	cDNA clone:002-144-E02, full insert sequence
Os.5574.1.S1_s_at	0.0100136	2.09244	AA231654	(A.thaliana) HSP100ClpB,Putative (Arabidopsis thaliana)
Os.55740.1.S1_at	0.0068508	0.293861	AK108697.1	cDNA clone:002-149-G09, full insert sequence
Os.55742.1.S1_at	0.0349451	6.92216	AK108700.1	cDNA clone:002-149-H02, full insert sequence
Os.5577.1.S1_at	0.0150399	2.52818	AK104603.1	cDNA clone:001-038-E07, full insert sequence
Os.55787.1.S1_at	0.00158955	9.08985	AK108799.1	cDNA clone:002-151-C06, full insert sequence
Os.5581.1.S1_at	0.00108226	3.82866	AK107941.1	hypothetical protein (OSJNBa0070N04.26), mRNA
Os.55827.1.S1_at	0.00079135	5.79215	AK108860.1	cDNA clone:002-152-B08, full insert sequence
Os.55850.1.S1_at	0.0063296	10.3791	AK108891.1	cDNA clone:002-152-E05, full insert sequence
Os.5591.1.S1_at	0.0368339	0.41008	AU172406	contains EST AU172406(C63866)~unknown protein (P0022B05.5), mRNA
Os.55918.1.S1_at	0.00166009	13.0109	AK108994.1	cDNA clone:002-153-G04, full insert sequence
Os.5592.1.S1_at	0.0114904	3.19682	AK107893.1	cDNA clone:002-134-E10, full insert sequence
Os.55944.1.S1_at	0.0051758	15.6105	AK109030.1	cDNA clone:002-154-B12, full insert sequence
Os.55961.1.S1_at	2.27684e-05	582.947	AK109058.1	cDNA clone:002-154-E12, full insert sequence
Os.55984.1.S1_at	0.00132638	13.0177	AK109087.1	cDNA clone:002-154-H11, full insert sequence
Os.55986.1.S1_x_at	0.0203442	3.6382	AK109091.1	cDNA clone:002-155-A04, full insert sequence
Os.56018.1.S1_at	0.0119087	36.3359	AK109131.1	cDNA clone:002-155-D10, full insert sequence
Os.56054.1.S1_at	0.0172052	8.15679	AK109181.1	cDNA clone:002-156-A04, full insert sequence
Os.56080.1.S1_at	0.000398893	35.1192	AK109228.1	cDNA clone:002-156-E12, full insert sequence
Os.56084.1.S1_at	0.0144421	0.468681	AK109233.1	cDNA clone:002-156-F05, full insert sequence
Os.5615.1.S1_at	0.000945931	3.17859	AK066250.1	cDNA clone:006-302-E10, full insert sequence
Os.5616.1.S1_at	0.0107412	2.85299	AK100767.1	cDNA clone:J023119K22, full insert sequence
Os.56191.1.S1_at	0.025877	0.465131	AK109582.1	cDNA clone:002-137-A07, full insert sequence
Os.56224.1.S1_at	0.00119635	6.38174	AK109646.1	cDNA clone:002-138-H09, full insert sequence
Os.56234.1.S1_at	0.00288879	4.54978	AK109664.1	cDNA clone:002-144-E03, full insert sequence
Os.56273.1.S1_at	0.00659944	2.49441	AK109730.1	cDNA clone:002-146-B12, full insert sequence
Os.56291.1.S1_at	0.026435	0.407622	AK109779.1	cDNA clone:002-147-B11, full insert sequence
Os.56300.1.S1_at	0.0042098	0.496282	AK109800.1	cDNA clone:002-147-F03, full insert sequence
Os.56337.1.S1_at	0.0156683	3.44341	AK109882.1	cDNA clone:002-149-D05, full insert sequence
Os.56358.1.S1_at	0.0240499	0.453467	AK109918.1	cDNA clone:002-150-E01, full insert sequence
Os.56528.1.S1_at	0.00683534	7.4774	AK110116.1	cDNA clone:002-161-B01, full insert sequence
Os.56922.1.S1_at	0.0415038	4.01714	AK110587.1	cDNA clone:002-168-F03, full insert sequence
Os.5698.1.S1_s_at	0.00138932	3.86662	AK063349.1	cDNA clone:001-114-B11, full insert sequence
Os.57103.1.S1_at	1.40808e-05	3557.4	AK110925.1	cDNA clone:002-173-D07, full insert sequence
Os.57142.1.S1_at	0.0055829	0.204141	AK111011.1	cDNA clone:002-174-F10, full insert sequence
Os.57161.1.S1_at	0.00181354	0.255436	AK111047.1	cDNA clone:002-175-C01, full insert sequence
Os.57161.1.S1_x_at	0.00743103	0.460724	AK111047.1	cDNA clone:002-175-C01, full insert sequence
Os.57182.1.S1_at	0.0372456	2.51949	AK111094.1	cDNA clone:002-175-G06, full insert sequence
Os.57191.1.S1_at	0.000308321	26.5929	AK111114.1	cDNA clone:002-176-B05, full insert sequence
Os.57193.1.S1_at	0.0208227	4.33888	AK111118.1	cDNA clone:002-176-B11, full insert sequence
Os.57197.1.S1_at	0.03057	0.475637	AK111126.1	cDNA clone:002-176-C07, full insert sequence
Os.57301.1.S1_at	0.0168422	3.04845	AK111266.1	cDNA clone:002-180-F07, full insert sequence
Os.57359.1.S1_at	0.0492517	0.457176	AK111368.1	cDNA clone:002-182-A02, full insert sequence
Os.5740.1.S1_at	0.0132516	2.1355	AK101730.1	japonica cultivar-group)Putative NAD-malate dehydrogenase (B1088C09.24), mRNA
Os.57426.1.S1_s_at	0.00268638	3.39221	AY224438.1	Oryza sativa isolate 23221 proline-rich protein mRNA, complete cds. /PROD=proline-rich protein
Os.57426.1.S1_x_at	0.0127058	3.05661	AY224438.1	isolate 23221 proline-rich protein mRNA, complete cds. /PROD=proline-rich protein /FL= AY224438.1
Os.57456.1.S1_x_at	0.00542363	122.434	D10956.1	Oryza sativa mRNA for GOS9.
Os.57467.1.S1_x_at	0.000337401	15.6539	D42590	Rice mRNA for heat shock protein 17.6 (T116 gene), partial sequence
Os.57507.1.S1_x_at	0.0439228	2.28337	AA752929	Subsp. japonicaPutative glutathione S-transferaseOsGSTU16 mRNA, partial cds
Os.57511.1.A1_at	0.0126181	0.491172	AF448491.1	Blast-resistant leaf mRNA, partial sequence
Os.57529.1.S1_at	0.0177074	3.33773	AF403126.1	Oryza sativa S-locus receptor-like kinase RLK14 (RLK14) mRNA, complete cds.
Os.5813.1.S1_at	0.00306027	0.499616	AK066061.1	cDNA clone:002-101-C05, full insert sequence
Os.5817.1.S1_at	0.0152929	7.69176	AK111076.1	cDNA clone:002-175-E11, full insert sequence
Os.5826.2.S1_a_at	0.012532	2.82898	AK062278.1	Putative endosperm specific protein (OJ1015F07.17), mRNA
Os.5927.1.S1_at	0.0249554	2.38784	AK109338.2	cDNA clone:006-202-E01, full insert sequence
Os.5940.1.S1_at	0.0203691	2.65188	AK058518.1	NPK1-related protein kinase-like protein (P0454A11.7), mRNA
Os.5943.1.S1_at	0.00970947	6.13038	AK061124.1	cDNA clone:J023150J02, full insert sequence
Os.5959.1.S1_at	0.0227413	2.31998	AK074014.1	cDNA clone:J033073M17, full insert sequence
Os.6019.1.S1_at	0.0376744	2.34177	AK060755.1	cDNA clone:J013032I12, full insert sequence
Os.6037.1.S1_at	0.00954479	2.41382	AK066194.1	cDNA clone:J013155A20, full insert sequence
Os.6037.2.S1_x_at	0.00838962	2.74668	AK068574.1	cDNA clone:J013155A20, full insert sequence
Os.6043.1.S1_at	0.0211082	43.3561	AB040744.1	mRNA for Transcription Factor, complete cds
Os.6058.1.S1_at	0.0124299	3.56912	AK106457.1	cDNA clone:002-103-G01, full insert sequence
Os.606.1.S1_at	0.000448728	5.7953	AU076248	Transcribed sequences
Os.6085.1.S1_at	0.00290417	2.3469	AK105946.1	cDNA clone:001-205-C05, full insert sequence
Os.6089.1.S1_at	0.0196166	21.4638	AK071484.1	cDNA clone:J023021L06, full insert sequence
Os.609.3.S1_a_at	0.0105472	3.70343	AK066830.1	Oryza sativacDNA clone:J013075I22, full insert sequence
Os.6115.1.S1_at	0.00683468	2.68408	AK069218.1	Oryza sativacDNA clone:J023010O06, full insert sequence
Os.6139.1.S1_at	0.0462914	4.57532	AK072132.1	cDNA clone:002-145-G09, full insert sequence
Os.6149.1.S1_at	0.0389814	26.8859	AK110482.1	cDNA clone:002-167-A07, full insert sequence
Os.6150.1.S1_s_at	0.00316086	2.56391	CF322516	Transcribed sequence with we similarity to protein ref:NP_564756.1 (A.thaliana) expressed protein (Arabidopsis thaliana)
Os.6152.1.S1_at	0.00984638	0.394895	AK066089.1	cDNA clone:J013054O21, full insert sequence
Os.6177.2.S1_at	0.0329609	2.04134	AK068630.1	unknown protein (OSJNBa0014J14.30), mRNA
Os.6180.1.S1_at	0.012067	0.363654	AK106280.1	cDNA clone:002-100-H12, full insert sequence.
Os.6192.1.S1_at	0.00965796	4.3058	AK067473.1	cDNA clone:J013107I12, full insert sequence
Os.6207.1.S1_s_at	0.0338253	3.39727	AK073641.1	cDNA clone:J033052J24, full insert sequence
Os.6231.1.S1_at	0.0187569	2.04779	AK108274.1	cDNA clone:002-141-C06, full insert sequence
Os.6244.1.S1_at	0.018301	3.5403	AK109161.1	cDNA clone:002-155-G08, full insert sequence
Os.6244.1.S1_x_at	0.0037279	4.0984	AK109161.1	cDNA clone:002-155-G08, full insert sequence
Os.625.1.S1_at	0.00847689	2.59629	AK100731.1	Putative pollen specific protein SF21 (P0671B11.16), mRNA
Os.6262.1.S1_at	0.0369945	2.84244	AK101352.1	cDNA clone:J033034P09, full insert sequence
Os.6263.1.S1_at	1.16806e-05	4.92375	AB025926.3	Oryza sativa BI-1 mRNA for Bax inhibitor-1, complete cds
Os.6288.1.S1_at	0.00113411	11.4081	AK106356.1	cDNA clone:002-102-A06, full insert sequence
Os.6293.1.S1_at	0.0043242	0.462352	AK110668.1	cDNA clone:002-169-F11, full insert sequence
Os.6314.1.S1_at	0.000174616	5.16526	AK121479.1	cDNA clone:J023149I19, full insert sequence
Os.6321.1.S1_at	0.0337043	2.13459	AK099776.1	mRNA /DEF=Oryza sativacDNA clone:J013095E24, full insert sequence
Os.6345.1.S1_at	0.0447343	11.5944	AK068862.1	cDNA clone:001-016-G02, full insert sequence
Os.6349.1.S1_a_at	0.00146119	3.61205	AK101448.1	cDNA clone:J033039M12, full insert sequence
Os.6354.1.S1_at	0.0049154	2.70531	AK099443.1	cDNA clone:J013021E03, full insert sequence
Os.6376.1.S1_at	0.000169065	5.25632	AK121461.1	cDNA clone:J023143N19, full insert sequence
Os.6435.1.S1_at	0.0367946	3.54857	AK103593.1	cDNA clone:J033133D12, full insert sequence
Os.6450.1.S1_at	0.0235252	7.33177	AK100909.1	cDNA clone:J023132G24, full insert sequence
Os.6452.1.S1_at	0.00176329	2.11203	AK105255.1	Oryza sativacDNA clone:001-114-F02, full insert sequence
Os.6516.1.S1_at	0.0315545	4.16152	CF303902	Transcribed sequences
Os.6542.1.S1_at	0.0382963	2.20335	CB678453	Transcribed sequence with we similarity to protein ref:NP_195062.1 (A.thaliana)Putative protein (Arabidopsis thaliana)
Os.6566.1.S1_at	0.00276934	0.482065	AK059396.1	cDNA clone:001-027-A08, full insert sequence
Os.6581.1.S1_at	0.0134457	3.07523	AK072734.1	mRNA /DEF=Oryza sativacDNA clone:J023141G14, full insert sequence
Os.6585.1.S1_at	0.0115327	12.0517	AK068638.1	cDNA clone:J013156O03, full insert sequence
Os.6592.1.S1_a_at	0.00348166	3.29064	AK119205.1	cDNA clone:001-040-A10, full insert sequence
Os.6594.1.S1_at	0.0414118	0.427098	AK069378.1	cDNA clone:J023012E22, full insert sequence
Os.6620.1.S1_at	0.00116276	29.9686	CR292655	CR29265cDNA clone:001-121-H07, full insert sequence
Os.6625.1.S1_x_at	0.025256	2.08678	AK072941.1	cDNA clone:J023150F04, full insert sequence
Os.6638.1.S1_at	0.00101715	4.25094	AK061058.1	mRNA /DEF=Oryza sativacDNA clone:006-205-H08, full insert sequence
Os.6638.1.S1_x_at	0.00183745	2.70623	AK061058.1	cDNA clone:006-205-H08, full insert sequence
Os.6683.1.S1_at	0.0315483	12.7208	AK111091.1	mRNA /DEF=Oryza sativacDNA clone:002-175-G02, full insert sequence
Os.6723.1.S1_at	0.00178384	5.70905	AK073251.1	cDNA clone:J033022H17, full insert sequence
Os.6723.1.S1_s_at	0.0029972	6.09191	AK073251.1	cDNA clone:J033022H17, full insert sequence
Os.6763.1.S1_at	0.0144084	0.0697549	AU161491	Transcribed sequence
Os.6776.1.S1_at	0.0414266	2.95814	AK067173.1	cDNA clone:J013097O21, full insert sequence
Os.6789.1.S1_at	0.0158388	2.00577	AK101064.1	cDNA clone:J033023A13, full insert sequence
Os.6790.1.S1_at	0.0234869	2.03702	AK066754.1	cDNA clone:J013074G14, full insert sequence
Os.681.2.S1_x_at	0.0353838	0.487399	NM_188468.1	mRNA /DEF=Oryza sativa P0665D10.8 (P0665D10.8), mRNA.
Os.6829.1.S1_at	0.0302573	2.26531	AK073774.1	cDNA clone:J033068C19, full insert sequence
Os.6863.1.S1_at	0.022715	67.8755	AK066682.1	cDNA clone:J013068M17, full insert sequence
Os.6863.1.S1_s_at	0.0046921	168.942	AK066682.1	cDNA clone:J013068M17, full insert sequence
Os.6898.1.S1_at	0.0115573	0.488004	AK111564.1	cDNA clone:J013073N09, full insert sequence
Os.6901.1.S1_at	0.00178401	79.4916	AK102892.1	cDNA clone:J033112N03, full insert sequence
Os.6938.1.A1_at	0.00648854	3.88498	CR291564	Transcribed sequences
Os.6981.1.S1_at	0.0126412	0.403873	AK070436.1	mRNA /DEF=Oryza sativacDNA clone:J023054M21, full insert sequence
Os.7016.1.S1_at	0.0317019	2.66079	AK062656.1	cDNA clone:001-105-E12, full insert sequence
Os.7054.1.S1_at	0.0394847	2.16891	AK066599.1	cDNA clone:J013069H24, full insert sequence
Os.7115.1.S1_a_at	0.00175365	2.09976	AK068657.1	cDNA clone:J013163L17, full insert sequence
Os.7128.1.S1_at	0.0421177	5.31084	AK104668.1	cDNA clone:006-312-B01, full insert sequence
Os.7136.1.S1_at	0.000206943	5.99244	AK063767.1	Putative 3-dehydroquinate dehydratase (B1111C09.4), mRNA
Os.7136.2.S1_x_at	0.000149795	3.63872	NM_193870.1	Putative 3-dehydroquinate dehydratase (B1111C09.4), mRNA.
Os.7150.1.S1_at	0.00358319	13.541	AK101104.1	cDNA clone:J033025C16, full insert sequence
Os.7192.1.S1_at	0.0191736	2.44707	AK067183.1	cDNA clone:J013095L01, full insert sequence
Os.7206.1.S1_at	0.0122597	2.46948	AK067056.1	cDNA clone:J013088M21, full insert sequence
Os.7225.1.S1_at	0.0257761	2.8402	AK067407.1	cDNA clone:J013100C15, full insert sequence
Os.7235.1.S1_at	0.0105103	5.96691	AK065989.1	cDNA clone:J013046E14, full insert sequence
Os.7242.1.S1_at	0.0135859	4.64406	AK073569.1	cDNA clone:J033042C03, full insert sequence.
Os.7314.1.S1_at	0.00132376	10.4702	AK065000.1	cDNA clone:J013001E03, full insert sequence.
Os.7316.1.S1_at	0.00583306	2.78852	AU100731	Transcribed sequences
Os.7325.1.S1_at	0.0167634	3.75068	AU100743	Transcribed sequences
Os.7339.2.S1_at	0.00166007	0.466567	AK072693.1	Putative PGPD14 protein (pollen germination related protein) (OSJNBa0018F16.5), mRNA
Os.7348.1.S1_a_at	0.0301316	9.73301	AK065515.1	cDNA clone:J013030H15, full insert sequence
Os.7348.1.S1_at	0.0340441	12.2233	AK065515.1	cDNA clone:J013030H15, full insert sequence
Os.7370.1.S1_at	0.00257869	2.03952	AK101670.1	OsJNBa0015G17.1 (OSJNBa0015G17.1), mRNA
Os.7371.1.S1_s_at	0.00707466	3.03237	AK065394.1	Putative transporter (OSJNBa0090O10.18), mRNA
Os.7372.1.S1_at	0.00270079	4.11871	AU100845	Putative abscisic acid response protein (P0401G10.12), mRNA
Os.742.1.S1_x_at	0.010698	2.28379	AK103044.1	P0480E02.14 (P0480E02.14), mRNA
Os.7507.1.S1_at	0.00388264	10.2526	AK069308.1	Putative o-methyltransferase ZRP4 (OSJNBa0023I19.21), mRNA
Os.7510.1.S1_at	0.0168106	2.60388	AK108419.1	Putative ethylene-forming enzyme (OSJNBa0042H09.19), mRNA
Os.7516.1.S1_at	0.0343792	3.16602	AB115419.1	Oryza sativa srp54-2 mRNA for signal recognition particle 54kDa subunit, complete cds.
Os.7521.1.S1_at	0.0185882	2.14192	AK105686.1	cDNA clone:001-201-B10, full insert sequence
Os.7535.1.S1_at	0.025472	4.17806	AK070914.1	Oryza sativacDNA clone:J023069J05, full insert sequence.
Os.7537.1.S1_at	0.00175225	93.0515	AK063700.1	cDNA clone:001-119-G08, full insert sequence
Os.7592.1.S1_at	0.0469346	3.22138	AK101597.1	cDNA clone:J033051G22, full insert sequence
Os.7609.1.S1_at	0.00902323	2.87957	AK070472.1	cDNA clone:J023054D22, full insert sequence
Os.7609.2.S1_a_at	0.00777758	5.48509	AK066508.1	cDNA clone:J023054D22, full insert sequence
Os.7614.1.S1_at	0.0264535	2.89273	CA761236	Transcribed sequence with we similarity to protein ref:NP_201064.1 (A.thaliana)
Os.7644.1.S1_at	0.0190394	4.24329	AK060515.1	cDNA clone:001-020-A01, full insert sequence
Os.7699.1.S1_at	0.00569656	2.98097	AK120490.1	cDNA clone:J013118H09, full insert sequence
Os.7727.1.S1_at	0.0216827	2.23545	AY580163.1	Putative lipase mRNA, complete cds. /PROD=putative lipase
Os.7743.1.S1_at	0.0204201	2.33854	AK072802.1	cDNA clone:002-115-F05, full insert sequence
Os.7756.2.S1_at	0.000371165	5.16204	BI809774	Putative stress-responsive protein (OSJNBb0091N21.27), mRNA
Os.7756.2.S1_x_at	0.00079784	3.83257	BI809774	Putative stress-responsive protein (OSJNBb0091N21.27), mRNA
Os.7767.1.S1_at	0.02679	0.081813	AK108897.1	contains ESTs AU174355(S5213),AU102018(S5213)~proline-rich protein-like (OJ1351_C05.19), mRNA
Os.7770.1.S1_at	0.0021185	4.10989	AK107722.1	cDNA clone:002-132-E10, full insert sequence
Os.778.1.S1_at	0.00659032	0.384602	AK066041.1	Putative receptor kinase (P0698G03.13), mRNA
Os.778.2.S1_x_at	0.015789	0.453462	NM_184093.1	Putative receptor kinase (P0698G03.13), mRNA. /PROD=putative receptor kinase
Os.7794.1.S1_at	0.0023866	14.6176	AF309379.1	Oryza sativaclone S2148_APutative glutathione S-transferaseOsGSTU3 mRNA, complete cds
Os.7806.1.S1_at	0.00507684	2.73652	AK121520.1	cDNA clone:001-123-C10, full insert sequence
Os.7826.1.S1_a_at	0.0361301	2.38028	CB648630	Transcribed sequence with we similarity to protein pir:T48538 (A.thaliana)
Os.7894.1.S1_at	0.00300261	2.22176	AF486280.2	Oryza sativa cytosolic 6-phosphogluconate dehydrogenase mRNA, complete cds.
Os.7902.1.S1_at	0.00694684	4.6095	AK111852.1	cDNA clone:001-125-D12, full insert sequence
Os.7911.1.S1_at	0.00038644	4.4916	AF309382.1	clone C63266_1APutative glutathione S-transferaseOsGSTF5 mRNA, complete cds.
Os.7914.1.S1_at	0.0139814	0.427799	AK060420.1	cDNA clone:006-211-A09, full insert sequence
Os.7966.1.S1_at	0.0211992	13.9619	AK063903.1	cDNA clone:001-122-H08, full insert sequence
Os.8018.2.S1_a_at	0.0048995	2.99083	CR288035	Proline-rich protein RiP-15 mRNA, partial cds
Os.8018.3.S1_a_at	0.00255582	2.91896	CB649750	Proline-rich protein RiP-15 mRNA, partial cds
Os.8030.1.S1_at	0.00961242	2.08956	AK064216.1	cDNA clone:002-104-F06, full insert sequence
Os.8031.1.S1_at	0.00971484	46.7951	AK111775.1	cDNA clone:J023075G11, full insert sequence
Os.8039.1.S1_at	0.00434976	0.414145	AK063633.1	cDNA clone:001-120-F09, full insert sequence
Os.8049.1.S1_a_at	0.00627603	2.4143	AK067632.1	cDNA clone:J013112O12, full insert sequence
Os.8051.1.S1_at	0.00407292	2.07712	AK100931.1	cDNA clone:J033112J01, full insert sequence
Os.8051.2.S1_x_at	0.0214273	2.00226	AK102883.1	cDNA clone:J033112J01, full insert sequence
Os.8088.1.S1_at	0.0141487	72.9283	AK070649.1	cDNA clone:J023062P07, full insert sequence
Os.8113.1.S1_at	0.0470064	0.491314	AK103199.1	cDNA clone:J033122A11, full insert sequence.
Os.8131.1.S1_at	0.045453	3.45237	AK103028.1	cDNA clone:J033117C02, full insert sequence
Os.8175.1.S1_at	0.0392999	2.2612	AK067310.1	cDNA clone:J013102E11, full insert sequence.
Os.8195.1.S1_at	0.0312084	2.65388	AU165131	Transcribed sequences
Os.8256.1.S1_at	0.00318378	5.44151	AK073512.1	cDNA clone:J033043B10, full insert sequence
Os.8328.1.A1_at	0.0321239	2.21797	CB653596	Transcribed sequence with moderate similarity to protein
Os.8375.1.S1_at	0.00082023	2.10535	AK102045.1	cDNA clone:J033081M13, full insert sequence
Os.8390.1.S1_s_at	0.0399365	0.43012	AU033041	Transcribed sequences
Os.8440.1.S1_at	0.0334303	6.23444	AK066963.1	cDNA clone:J013093P21, full insert sequence
Os.8468.1.S1_at	0.035129	0.40229	AK109421.2	cDNA clone:006-305-E04, full insert sequence
Os.8468.1.S1_s_at	0.0221225	0.331093	AK109421.2	cDNA clone:006-305-E04, full insert sequence
Os.8475.2.S1_at	0.0425709	3.24093	AK099028.1	cDNA clone:J013123P04, full insert sequence
Os.8543.1.S1_at	0.00629892	3.35461	AU096789	Transcribed sequence
Os.8549.1.S1_at	0.00456149	6.61504	AK062406.1	cDNA clone:001-102-E08, full insert sequence
Os.855.1.S1_at	0.00817605	7.70485	AK059608.1	Putative bifunctional nuclease (P0409B08.27), mRNA
Os.8555.1.S1_at	0.0245697	2.19356	AK070904.1	cDNA clone:J023065J01, full insert sequence
Os.8557.1.S1_at	0.00458996	11.0988	AK062395.1	cDNA clone:001-102-D06, full insert sequence
Os.8565.1.S1_at	0.000952248	3.28283	AK066073.1	cDNA clone:J013116F19, full insert sequence
Os.8582.1.S1_at	0.00514698	4.46849	AK059753.1	cDNA clone:006-203-B07, full insert sequence
Os.8633.1.S1_a_at	0.0245463	2.26625	AK064973.1	cDNA clone:J013001B18, full insert sequence
Os.8642.4.S1_x_at	0.014603	0.48454	CB628937	mRNA for nonphototrophic hypocotyl 1a, complete cds
Os.8670.1.S1_at	0.00217216	2.30734	AK062960.1	cDNA clone:001-109-D05, full insert sequence
Os.8700.1.S1_at	0.0445572	3.07379	AK066218.1	cDNA clone:J013055L22, full insert sequence
Os.8741.1.S1_at	0.00567931	11.9649	AK102303.1	cDNA clone:J033089O13, full insert sequence
Os.8760.1.S1_a_at	0.048109	2.05553	AK099869.1	cDNA clone:002-101-E07, full insert sequence
Os.8762.1.S1_at	0.000697423	5.75771	AK069818.1	cDNA clone:J023028K01, full insert sequence
Os.8778.1.S1_a_at	0.000878345	24.6935	AB040743.1	Oryza sativa RRJ4 mRNA for 12-oxophytodienoic acid reductase, complete cds.
Os.8793.1.S1_at	0.00796849	6.55541	AK067115.1	cDNA clone:J013095O17, full insert sequence
Os.8816.1.S1_at	0.0387887	7.94089	AK066386.1	cDNA clone:J013066F17, full insert sequence
Os.8823.1.S1_at	0.0095673	231.551	AK102606.1	cDNA clone:J033098P07, full insert sequence
Os.8827.1.S1_at	0.046282	2.17547	AK071598.1	Putative lipid transfer protein (P0485B12.28), mRNA
Os.8833.1.S1_at	0.0176346	2.75396	AB101647.1	Oryza sativa Roc4 mRNA for GL2-type homeodomain protein, complete cds.
Os.8850.1.S1_x_at	0.0299952	4.81679	AK103118.1	cDNA clone:J033119H02, full insert sequence
Os.8872.1.S2_at	0.0486014	0.484604	AK105848.1	cDNA clone:002-175-C12, full insert sequence
Os.8902.1.S1_at	0.0497087	10.305	AK103832.1	cDNA clone:J033148A21, full insert sequencecDNA clone:J033148A21, full insert sequence.
Os.8926.1.S1_at	0.0197978	81.8062	AB020973.1	Oryza sativa mRNA for heat shock protein 26, complete cds
Os.8940.1.S1_at	0.00803388	3.96095	AK067986.1	cDNA clone:J013122H21, full insert sequence
Os.8957.1.S1_a_at	0.000397404	4.35739	AK071523.1	P0529H11.3 (P0529H11.3), mRNA
Os.8957.1.S1_at	0.00543176	3.93424	AK071523.1	cDNA clone:J023100N13, full insert sequence
Os.8957.2.S1_x_at	0.0229112	2.36374	NM_190614.1	P0529H11.3 (P0529H11.3), mRNA
Os.8961.1.S1_s_at	0.0029343	2.04534	AU093050	Transcribed sequence with we similarity to protein
Os.8971.1.S1_at	1.40473e-05	48.095	AF332981.1	Oryza sativa heat shock protein (HSP101) mRNA, complete cds. /PROD=heat shock protein
Os.8982.1.S1_at	0.0274775	5.51867	AU093136	Transcribed sequence with we similarity to protein
Os.8987.1.S1_at	0.00546342	3.698	AK121328.1	cDNA clone:J023117N12, full insert sequence
Os.9013.1.S1_at	0.00252322	330.25	AK107435.1	Putative glutathione S-transferase (OSJNBa0034L04.36), mRNA
Os.9016.1.S1_x_at	0.032703	17.5514	CA762763	Transcribed sequences
Os.9017.1.S1_x_at	0.00919754	386.601	AK119557.1	cDNA clone:002-106-A06, full insert sequence
Os.9046.1.S1_at	0.00552398	0.493224	AK121005.1	hypothetical protein (OSJNBa0095C06.5), mRNA
Os.9066.1.S1_s_at	0.0025395	2.98397	AU091275	Transcribed sequence with moderate similarity to protein
Os.9067.1.S1_at	0.000604251	350.449	AK121733.1	Putative cytochrome P450 (OJ1332_C12.12), mRNA
Os.9107.1.S1_a_at	0.00436644	12.4783	AK066356.1	cDNA clone:J013065C14, full insert sequence
Os.9107.2.S1_x_at	0.0104995	7.90791	AK061210.1	cDNA clone:J013065C14, full insert sequence
Os.9145.1.S1_at	0.000199935	8.14994	AY435404.1	Oryza sativa NADP malic enzyme mRNA, complete cds.
Os.9201.2.S1_x_at	0.0384547	5.37552	AK069606.1	cDNA clone:J023064G04, full insert sequence
Os.9225.1.S1_at	0.0284344	3.47272	AK066918.1	cDNA clone:J023055B17, full insert sequence
Os.9273.1.S1_x_at	0.00192307	18.1449	BE040242	Transcribed sequence with we similarity to protein
Os.9279.1.S1_at	0.00199487	3.28235	AK103445.1	cDNA clone:J033129F19, full insert sequence
Os.9283.1.S1_at	0.0157426	2.50542	AK121139.1	cDNA clone:J023077F13, full insert sequencecDNA clone:J023077F13, full insert sequence.
Os.9344.1.S1_x_at	0.0197759	3.79983	AK065044.1	cDNA clone:J013001H22, full insert sequencecDNA clone:J013001H22, full insert sequence.
Os.9346.1.S1_at	0.0372	2.29252	AK062654.1	cDNA clone:001-105-E10, full insert sequence
Os.9355.1.S1_at	0.0139971	3.10035	AK102444.1	Putative LRP(lateral root primordia) 1 (P0431G06.25), mRNA
Os.9417.1.S1_at	0.0371618	2.66511	AK061438.1	RNase S-like protein mRNA, complete cds
Os.9456.1.S1_at	0.000584867	5.07562	AK103708.1	cDNA clone:J033136O19, full insert sequence
Os.9494.1.S1_s_at	0.0153845	0.431217	CF292249	Transcribed sequence with we similarity to protein
Os.9523.1.S1_at	0.00559719	8.01203	AK101501.1	cDNA clone:J033044C14, full insert sequence /cDNA clone:J033044C14, full insert sequence.
Os.9538.1.S1_s_at	0.0145686	3.01263	AU085726	Transcribed sequence with moderate similarity to protein
Os.9554.1.S1_at	0.000793586	6.1419	AK063824.1	cDNA clone:J033031F14, full insert sequencecDNA clone:001-122-A06, full insert sequence.
Os.9558.1.S1_s_at	0.00252287	5.52094	AK107937.1	cDNA clone:002-135-A09, full insert sequence
Os.9574.1.S1_at	0.0142769	15.0826	AK064583.1	cDNA clone:002-112-F04, full insert sequence
Os.9585.1.S1_s_at	0.000990608	15.4081	AB060552.1	Oryza sativa OsCAM-2 mRNA for Calmodulin-2, complete cds.
Os.9594.1.S1_at	0.00484788	13.6228	AU085821	Transcribed sequence with moderate similarity to protein ref:NP_197848.1 (A.thaliana)Putative protein
Os.9601.1.S1_at	0.00687695	2.15556	AK120348.1	cDNA clone:002-162-H04, full insert sequence
Os.9644.1.S1_at	0.0113149	3.40266	AU085909	(A.thaliana)Putative myosin heavy chain (Arabidopsis thaliana)
Os.9678.1.S1_at	0.0161216	0.399656	CA760044	Putative GTP-binding protein obg (P0625E02.19), mRNA
Os.9679.1.S1_at	0.0424969	2.224	AK060077.1	cDNA clone:006-306-B12, full insert sequence
Os.9684.1.S1_at	0.0110065	3.13957	AK073322.1	cDNA clone:J033030G15, full insert sequence
Os.9687.1.S1_at	0.039342	0.491141	AK070787.1	cDNA clone:J023067C07, full insert sequence
Os.9729.1.S1_a_at	0.00364979	3.85467	AF442962.1	Oryza sativa peroxisomal multifunctional protein mRNA, complete cds.
Os.9739.1.S1_at	0.0275265	4.31833	AK103013.1	cDNA clone:J033116L09, full insert sequence
Os.9741.1.S1_at	0.0150741	74.1753	CB617858	Transcribed sequences
Os.9741.2.S1_at	0.000165768	39.5348	CF317980	Transcribed sequences
Os.9741.2.S1_x_at	0.000975043	36.1236	CF317980	Transcribed sequences
Os.9746.1.S1_at	0.0492204	2.02891	AK064737.1	cDNA clone:002-120-C11, full insert sequence
Os.9749.1.S1_at	0.000777146	3.60935	AK102459.1	cDNA clone:J033094C01, full insert sequence.
Os.9762.1.S1_at	0.0213217	0.226124	AK065444.1	cDNA clone:J013123N04, full insert sequence
Os.9764.1.S1_at	0.0392214	0.467167	AK110372.1	cDNA clone:002-165-B11, full insert sequence.
Os.9829.1.S1_at	0.00366738	2.09376	AK062897.1	cDNA clone:001-108-E10, full insert sequence.
Os.9836.1.S1_at	0.000115783	224.473	AK059202.1	cDNA clone:001-024-A10, full insert sequence.
Os.9840.1.S1_at	0.00443987	3.70841	AK106038.1	cDNA clone:001-206-D10, full insert sequence.
Os.9889.1.S1_at	0.000152358	2.05269	CB669825	Transcribed sequence with we similarity to protein
Os.9923.1.S1_at	0.00152488	7.58012	AK120087.1	cDNA clone:J013123K19, full insert sequence
Os.9923.1.S1_s_at	0.000216473	9.65794	AK120087.1	cDNA clone:J013123K19, full insert sequence
Os.9971.1.S1_s_at	0.024894	2.22124	BX898176	Transcribed sequences
Os.9988.1.S1_at	0.0245509	3.88311	AK063652.1	cDNA clone:001-119-B03, full insert sequencecDNA clone:001-119-B03, full insert sequence.
Os.9997.1.S1_at	1.82165e-05	121.464	AU057301	B1096D03.19 (B1096D03.19), mRNA
Os.9997.1.S1_x_at	0.00997758	193.451	AU057301	B1096D03.19 (B1096D03.19), mRNA
OsAffx.10060.1.S1_at	0.00586259	3.71506	9631.m01191	Cytochrome P450
OsAffx.10400.1.S1_x_at	0.0140127	2.05427	NM_185207.1	Oryza sativahypothetical protein (OSJNBb0043P23.12), mRNA.
OsAffx.10980.1.S1_at	0.0153605	0.149467	9629.m00858	hypothetical protein
OsAffx.11050.2.S1_x_at	0.00276767	3.0683	9629.m01422	WRKY DNA -binding domain,Putative
OsAffx.11437.1.S1_at	0.00101699	57.2389	9629.m04059	ABC transporter,Putative
OsAffx.11760.1.S1_at	0.00977966	0.450867	9629.m06614	S-locus glycoprotein family,Putative
OsAffx.11838.1.S1_at	0.0111452	0.141721	9629.m07254	ABAWDS induced protein,Putative
OsAffx.11838.1.S1_x_at	0.0373762	0.219565	9629.m07254	ABAWDS induced protein,Putative
OsAffx.11993.1.S1_at	0.0412365	0.450762	9630.m01080	ABC transporter-like protein
OsAffx.12099.1.S1_s_at	0.00405022	2.0623	9630.m01736	expressed protein
OsAffx.12141.1.S1_at	0.0136272	0.481068	9630.m02012	Ca2+H+ exchanger,Putative
OsAffx.12439.1.S1_at	0.0451215	6.72494	9630.m03963	Protein kinase domain,Putative
OsAffx.12542.1.S1_at	0.0380289	0.239794	9630.m04667	hypothetical protein
OsAffx.12547.1.S1_at	0.0284783	2.64931	9630.m04699	lectin-like protein kinase
OsAffx.12626.1.S1_at	9.28297e-05	0.396861	9630.m05303	probable transcription factor - rice
OsAffx.12797.1.S1_s_at	0.00821553	2.66013	9631.m00863	Ras family,Putative
OsAffx.12887.2.S1_at	0.00274647	10.1053	9631.m01656	heat shock cognate 70 kda protein
OsAffx.12887.2.S1_s_at	0.000625526	30.0388	9631.m01656	heat shock cognate 70 kda protein
OsAffx.13014.1.S1_s_at	0.0008115	2.26789	9631.m02446	chaperonin, 10 kDa
OsAffx.13260.2.S1_at	0.000144571	3.73643	9631.m03867	Putative NBS-LRR type resistance protein
OsAffx.13312.1.S1_s_at	0.0198228	3.26652	9631.m04122	Putative inositol polyphosphate 5-phosphatase
OsAffx.13348.1.S1_s_at	0.0414889	11.8903	9631.m04325	Putative cytochrome P450
OsAffx.13440.1.S1_at	0.0207856	2.13585	9631.m04933	Putative threonine dehydratasedeaminase
OsAffx.13615.1.S1_x_at	0.000357099	6.79168	9632.m00078	Similar to heat shock protein HSP82 - maize
OsAffx.13902.1.S1_at	0.0246578	0.151197	9632.m01939	expressed protein
OsAffx.14113.1.S1_at	0.0239919	0.474485	9632.m03209	alkalineneutral invertase
OsAffx.14582.1.S1_at	0.00449301	2.65232	9633.m00684	Ribosomal L10
OsAffx.14600.1.S1_at	2.03322e-05	29.5604	9633.m00785	hypothetical protein
OsAffx.14656.1.S1_at	0.0022953	0.321438	9633.m01098	MtN3saliva family,Putative
OsAffx.14888.1.S1_at	9.1922e-06	30.2159	9633.m02770	expressed protein
OsAffx.15295.1.S1_x_at	0.0175996	3.01206	9634.m00653	ribonucleotide reductase
OsAffx.15376.1.S1_at	0.0372737	3.98347	9634.m01150	expressed protein
OsAffx.15407.1.S1_at	0.00442334	203.218	9634.m01330	equence(s) not in UniGene /DEF=S-adenosyl-L-methionine:salicylic acid carboxyl methyltransferase
OsAffx.15818.1.S1_at	0.0451847	0.496113	9634.m03655	hypothetical protein
OsAffx.15929.1.S1_at	0.00269944	0.436437	9634.m04345	Similar to homogentisic acid geranylgeranyl transferase
OsAffx.15929.2.S1_s_at	0.00730484	0.492903	9634.m04340	hypothetical protein
OsAffx.15943.1.S1_x_at	0.00680086	0.203781	9634.m04470	auxin-regulated protein,Putative
OsAffx.16037.1.S1_at	0.0491685	32.9543	NM_186175.1	Oryza sativahypothetical protein~predicted by GeneMark.hmm etc. (OJ1123_C12.3), mRNA.
OsAffx.16037.2.S1_at	0.0146609	87.098	9635.m00100	hypothetical protein
OsAffx.16037.2.S1_s_at	0.000967446	7.00441	9635.m00100	hypothetical protein
OsAffx.16067.1.S1_at	0.0124784	2.06948	9635.m00284	SCP-like extracellular protein,Putative
OsAffx.16205.1.S1_at	0.0386454	4.22341	9635.m01071	hypothetical protein
OsAffx.17261.1.S1_at	0.0300854	3.28841	9636.m03110	Heavy-metal-associated domain,Putative
OsAffx.1728.1.S1_at	0.0283561	0.424596	NM_184216.1	Oryza sativa unnamed protein product (Gene), mRNA.
OsAffx.17389.1.S1_s_at	0.0247672	0.370684	9636.m03813	expansin-related protein 2 precursor (ath-expgamma-1.1).
OsAffx.17454.1.S1_s_at	0.0319893	3.88064	9636.m04191	expressed protein
OsAffx.17484.1.S1_x_at	0.00608406	0.449872	9636.m04369	hypothetical protein
OsAffx.17942.1.S1_at	0.00439062	5.86452	9637.m02486	phosphate transport protein, mitochondrial (imported) - Arabidopsis thaliana (fragment)
OsAffx.17951.1.S1_at	0.0249947	5.64448	9637.m02533	AY085946 similar to latex allergen from Hevea brasiliensis
OsAffx.18131.3.S1_at	0.0182322	0.302324	9638.m00366	Hypothetical protein
OsAffx.18426.1.S1_x_at	0.00219417	3.306	9638.m02378	Hypothetical protein
OsAffx.18575.1.S1_x_at	0.01469	2.51278	9638.m03532	equence(s) not in UniGene /DEF=putative flavanone 3-hydroxylase
OsAffx.18589.1.S1_s_at	0.0110693	4.99511	9638.m03671	Putative lipid transfer protein
OsAffx.18681.1.S1_s_at	0.00400519	9.33029	9639.m00433	AY054173 AT3g10020T22K18_16
OsAffx.1884.1.S1_x_at	0.0153	5.92946	9629.m00090	Helix-loop-helix DNA-binding domain,Putative
OsAffx.18887.1.S1_at	0.00113704	0.393487	9637.m01206	hypothetical protein
OsAffx.19095.1.S1_at	0.0104863	190.143	9639.m02816	BAG domain,Putative
OsAffx.1916.1.S1_s_at	0.00157212	0.383984	9629.m00183	LRk-type protein
OsAffx.19210.1.S1_x_at	0.00657775	3.07455	9639.m03366	hypothetical protein
OsAffx.19418.1.S1_at	0.00195089	0.335944	9639.m04403	Leucine Rich Repeat,Putative
OsAffx.19804.1.S1_at	0.00408858	2.94926	9640.m02341	expressed protein
OsAffx.19817.3.S1_at	0.0311034	0.341809	9640.m02401	hypothetical protein
OsAffx.20082.1.S1_at	0.0211135	4.01373	9640.m04095	hypothetical protein
OsAffx.20724.2.S1_s_at	0.0215677	40.4566	9638.m00617	Chalcone and stilbene synthases, C-terminal domain,Putative
OsAffx.20788.1.S1_at	0.000139876	51.617	9638.m00203	AC116601Putative protein kinase
OsAffx.21096.1.S1_at	0.0232165	0.406405	NM_194026.1	Oryza sativa Putative wall-associated kinase 1 (P0503E05.18), mRNA.
OsAffx.21096.2.S1_x_at	0.0295343	0.452133	9629.m02546	Protein kinase domain,Putative
OsAffx.21616.1.S1_s_at	0.00696139	2.21863	9629.m05354	AP2 domain,Putative
OsAffx.21635.2.S1_at	0.0125948	0.449979	9629.m05269	expressed protein
OsAffx.21702.1.S1_at	0.00306209	2.72406	NM_190814.1	Oryza sativahypothetical protein~similar toOryza sativa chromosome1, P0703B11.16 (OSJNBb0008G24.25), mRNA.
OsAffx.22176.1.S1_x_at	0.0216196	0.349986	NM_188124.1	Oryza sativa unnamed protein product (Gene), mRNA.
OsAffx.22181.1.S1_s_at	0.00496789	2.34845	NM_188105.1	Oryza sativa unnamed protein product (Gene), mRNA.
OsAffx.22303.1.S1_at	0.00467244	4.77721	9635.m03076	hypothetical protein
OsAffx.22473.1.S1_at	0.0156901	0.245447	9635.m00610	hypothetical protein
OsAffx.22473.1.S1_x_at	0.0387553	0.225351	9635.m00610	hypothetical protein
OsAffx.22650.1.S1_x_at	0.0127034	2.90573	9631.m06065	hypothetical protein
OsAffx.2280.1.S1_at	0.0497693	0.48086	9629.m04757	Zinc finger, C3HC4 type (RING finger),Putative
OsAffx.22999.1.S1_at	0.00102158	75.1402	AK108619.1	Oryza sativacDNA clone:002-147-C05, full insert sequence.
OsAffx.23090.2.S1_x_at	0.018661	0.405926	9629.m00193	Protein kinase domain,Putative
OsAffx.23090.9.S1_x_at	0.0172081	0.312759	9629.m00191	Protein kinase domain,Putative
OsAffx.23189.2.S1_at	0.00664694	23.5666	9629.m01013	Phosphatidylethanolamine-binding protein,Putative
OsAffx.23247.1.S1_at	0.00724696	21.7173	NM_188788.1	Oryza sativa Putative geranylgeranyl pyrophosphate synthase (P0034C11.25), mRNA.
OsAffx.23247.1.S1_x_at	0.012298	22.6942	NM_188788.1	Oryza sativa Putative geranylgeranyl pyrophosphate synthase (P0034C11.25), mRNA. /PROD=putative geranylgeranyl pyrophosphate synthase
OsAffx.23371.1.S1_x_at	0.0322461	0.489776	9629.m02360	expressed protein
OsAffx.23754.1.S1_x_at	0.000206124	5.3589	9629.m05028	hypothetical protein
OsAffx.23902.2.S1_at	0.0203864	5.81445	9629.m06436	hypothetical protein
OsAffx.24153.1.S1_s_at	8.08595e-05	8.98691	9630.m00720	expressed protein
OsAffx.24166.1.S1_at	0.0335991	2.51479	9630.m00802	Similar to DNA-binding protein ABF2 - wild oat
OsAffx.24506.1.S1_at	0.00279486	26.7094	9630.m02874	3-oxoacyl-(acyl-carrier-protein) reductase,Putative
OsAffx.24613.1.S1_at	0.0256796	2.70227	9630.m03572	expressed protein
OsAffx.24695.1.S1_at	0.00444789	2.13294	9630.m04123	Similar to AL161594 small auxin up RNA
OsAffx.24926.1.S1_x_at	0.036045	4.94758	9630.m00079	receptor kinase,Putative
OsAffx.24981.1.S1_at	0.0036537	2.21207	9631.m00476	Integral membrane protein,Putative
OsAffx.25027.1.S1_s_at	0.000530213	3.05372	9631.m00876	Similar to At2g13820
OsAffx.25082.1.S1_s_at	0.0103543	2.40213	9631.m01288	expressed protein
OsAffx.25288.1.S1_s_at	0.0120507	0.435696	9631.m02915	expressed protein
OsAffx.25289.1.S1_x_at	0.0182915	2.09332	9631.m02921	expressed protein
OsAffx.2561.1.S1_at	0.0250125	0.440081	9630.m00916	hypothetical protein
OsAffx.25891.1.S1_at	0.0171013	29.1066	9632.m00572	expressed protein
OsAffx.25936.1.S1_s_at	0.0316896	2.39907	NM_187819.1	Oryza sativa retrotransposable elements TNP2-like (P0710F09.26), mRNA.
OsAffx.25936.7.S1_s_at	0.0197638	2.07102	NM_184006.1	Oryza sativa P0440D10.17 (P0440D10.17), mRNA.
OsAffx.26008.1.S1_at	0.0265704	0.49071	9632.m01158	hypothetical protein
OsAffx.26470.1.S1_at	0.025205	0.477075	9632.m04345	hypothetical protein
OsAffx.26598.2.S1_x_at	0.0086244	0.413853	9631.m03756	hypothetical protein
OsAffx.26635.1.S1_at	0.0296762	6.56694	9632.m05513	Similar to BT004711 At5g26685
OsAffx.26700.1.S1_s_at	0.00398639	3.14334	9633.m00205	ABC transporter,Putative
OsAffx.26739.1.S1_s_at	0.0369917	4.78374	9633.m00439	expressed protein
OsAffx.26788.1.S1_at	0.00191723	3.02151	9633.m00764	expressed protein
OsAffx.27033.1.S1_at	0.0114319	0.419659	9633.m02440	hypothetical protein
OsAffx.27142.1.S1_at	0.0287054	2.25453	9633.m03104	Similar to AY133631 AT5g18860F17K4_110
OsAffx.27165.1.S1_at	0.00198953	8.32941	9633.m03220	AP2 domain,Putative
OsAffx.27303.1.S1_at	0.0116727	0.343857	9633.m04121	Similar to FT
OsAffx.27346.1.S1_at	0.0202896	7.87931	9633.m04400	hypothetical protein
OsAffx.27357.1.S1_at	0.0294892	5.09562	9633.m04450	Protein kinase domain,Putative
OsAffx.27365.1.S1_at	0.0320709	2.69885	9633.m04503	hypothetical protein
OsAffx.27399.1.S1_at	0.00167288	0.366284	9633.m04801	expressed protein
OsAffx.27605.1.S1_s_at	0.00219899	2.11918	9634.m01308	expressed protein
OsAffx.27612.1.S1_at	0.00612265	39.8406	9634.m01338	58431-59672
OsAffx.27741.1.S1_s_at	0.0274832	2.22596	9634.m02034	expressed protein
OsAffx.27980.1.S1_at	1.63688e-05	3.27123	9634.m03588	U-box domain,Putative
OsAffx.28133.1.S1_at	0.0274777	0.411649	9634.m04519	expressed protein
OsAffx.28216.1.S1_at	0.00869703	4.05163	9634.m05044	AY093797 At1g74410F1M20_9
OsAffx.28236.1.S1_at	0.00588552	0.438298	NM_194161.1	Oryza sativahypothetical protein~predicted by GeneMark.hmm etc. (OJ1119_A04.18), mRNA.
OsAffx.2825.1.S1_x_at	0.000421874	4.80763	9630.m03040	Similar to AP2 domain containing protein RAP2.6
OsAffx.28471.1.S1_at	0.0108178	7.0032	9635.m01592	equence(s) not in UniGene
OsAffx.28731.1.S1_s_at	0.0371663	2.31833	9635.m03330	ABC transporter,Putative
OsAffx.28754.2.S1_at	0.00284206	2.29961	9635.m03452	hypothetical protein
OsAffx.29165.1.S1_at	0.017386	6.41667	9636.m01262	Similar to AY125519 At2g22230T26C19.11
OsAffx.29276.1.S1_at	0.0103647	0.440079	9636.m01912	hypothetical protein
OsAffx.29329.1.S1_at	0.0488757	3.31246	NM_197827.1	Oryza sativa Putative transposase (OSJNBa0095C07.21), mRNA.
OsAffx.29329.1.S1_x_at	0.00843937	4.76322	NM_197827.1	Oryza sativa Putative transposase (OSJNBa0095C07.21), mRNA. /PROD=putative transposase
OsAffx.29395.1.S1_at	0.00919712	0.49096	9636.m02791	expressed protein
OsAffx.29493.1.S1_at	0.0072462	0.413994	9636.m03373	Similar to AY141987 At1g26760T24P13_13
OsAffx.29543.1.S1_x_at	0.000432823	0.482277	9636.m03606	cytokinin oxidase
OsAffx.29710.1.S1_x_at	0.0352442	3.17625	9637.m00218	ABC transporter,Putative
OsAffx.29770.1.S1_at	0.0285861	43.7614	9637.m00643	expressed protein
OsAffx.29871.1.S1_x_at	0.00355155	4.93856	9637.m01366	ABC transporter,Putative
OsAffx.29892.1.S1_at	0.0257674	0.452332	9637.m01479	expressed protein
OsAffx.29921.1.S1_at	0.0250826	2.00972	9637.m01618	expressed protein
OsAffx.29958.1.S1_at	0.00587984	3.81201	9637.m01821	homeobox protein
OsAffx.29958.1.S1_x_at	0.010379	3.73006	9637.m01821	homeobox protein
OsAffx.30135.1.S1_at	0.0443627	6.45811	9637.m02946	resistance protein,Putative
OsAffx.30138.1.S1_at	4.58009e-05	52.5263	9637.m02954	UDP-glucose:salicylic acid glucosyltransferase
OsAffx.30193.1.S1_at	0.0493775	0.49941	9637.m03297	Z97336 from A. thaliana. This gene is probably cut off.
OsAffx.30214.1.S1_x_at	0.0181888	0.391969	9637.m03403	expressed protein
OsAffx.30300.1.A1_at	0.0226835	2.69684	NM_194830.1	Oryza sativahypothetical protein (OSJNBa0030B02.4), mRNA.
OsAffx.30548.1.S1_at	0.00932867	0.499368	9638.m02278	hypothetical protein
OsAffx.30783.1.S1_at	0.00166798	7.92793	9640.m00150	WRKY DNA -binding domain,Putative
OsAffx.30784.1.S1_at	0.00210631	58.1195	9639.m00160	WRKY-type DNA binding protein,Putative
OsAffx.30784.1.S1_s_at	0.0358962	11.8655	9639.m00160	WRKY-type DNA binding protein,Putative
OsAffx.30849.1.S1_at	0.0138707	2.50712	9639.m00628	CBS domain,Putative
OsAffx.30872.1.S1_s_at	0.0280443	0.449148	9639.m00743	expressed protein
OsAffx.31015.1.S1_at	0.0254538	0.241489	9639.m01589	NB-ARC domain,Putative
OsAffx.31257.1.S1_s_at	0.0212459	2.21996	9639.m02897	AL161562Putative protein
OsAffx.31541.1.S1_s_at	0.00548708	3.07159	9639.m00062	PRA1 family protein,Putative
OsAffx.31562.2.S1_s_at	0.0381438	2.13784	9640.m00244	hypothetical protein
OsAffx.31701.1.S1_at	0.00477812	4.86949	9640.m01080	Leucine Rich Repeat,Putative
OsAffx.31705.2.S1_at	0.00398714	3.38736	9640.m01111	Leucine Rich Repeat,Putative
OsAffx.31986.1.S1_at	0.00587848	2.65274	9640.m03169	expressed protein
OsAffx.32067.1.S1_x_at	0.0020287	105.272	9640.m03620	Similar to lipoxygenase
OsAffx.32166.1771.S1_s_at	0.017681	0.412607	9630.m04952	expressed protein
OsAffx.32279.1.A1_at	0.0281507	0.499459	BA000029.2	NADH dehydrogenase subunit 4 (Oryza sativa (japonica cultivar-group)) mitochondrion
OsAffx.3240.1.S1_s_at	0.00107732	2.1277	9631.m01378	equence(s) not in UniGene
OsAffx.3262.1.S1_s_at	0.0100511	2.83645	9631.m01737	hypothetical protein
OsAffx.3286.1.S1_x_at	0.00152071	3.28596	9631.m02087	phospholipid-translocating P-type ATPase, flippase
OsAffx.3427.1.S1_at	0.00785028	0.471109	9631.m03641	Putative Acyl-CoA-binding protein
OsAffx.3461.1.S1_at	0.0418351	0.446601	9631.m03901	Similar to F4N2.16
OsAffx.3560.1.S1_at	0.0148958	0.411819	9631.m04889	equence(s) not in UniGene /DEF=putative FK506-binding protein
OsAffx.3569.1.S1_at	0.00769805	10.2758	9631.m04980	Putative root-specific protein
OsAffx.3569.1.S1_x_at	0.0185955	9.28349	9631.m04980	Putative root-specific protein
OsAffx.3667.1.S1_at	0.0129564	2.01358	9631.m06103	expressed protein
OsAffx.3672.1.S1_at	0.0320835	0.437476	9631.m06150	Putative MATE efflux membrane protein
OsAffx.3676.1.S1_at	0.011459	0.327023	9631.m06175	hypothetical protein
OsAffx.3920.1.S1_at	0.0177597	98.5973	9632.m02608	Terpene synthase family, metal binding domain,Putative
OsAffx.3920.1.S1_s_at	0.0343332	74.2723	9632.m02608	Terpene synthase family, metal binding domain,Putative
OsAffx.4028.1.S1_at	0.0421254	0.441792	9632.m03709	Similar to At3g02450
OsAffx.4094.1.S1_at	0.0207278	0.405194	9632.m04324	oxidoreductase, short chain dehydrogenasereductase family
OsAffx.4094.1.S1_x_at	0.0161497	0.42295	9632.m04324	oxidoreductase, short chain dehydrogenasereductase family
OsAffx.4107.1.S1_s_at	0.021174	0.486453	9632.m04465	HAT4
OsAffx.4159.1.S1_x_at	0.0200221	2.35205	9632.m05111	UDP-glucose 4-epimerase,Putative
OsAffx.424.1.S1_at	0.00146511	66.0862	NM_194624.1	Oryza sativa Putative Tam3-like transposon protein (OSJNBa0079B05.5), mRNA.
OsAffx.4553.1.S1_at	0.0335205	0.489217	9633.m03557	hypothetical protein
OsAffx.4677.1.S1_s_at	0.021679	0.367255	9633.m04754	expressed protein
OsAffx.470.1.S1_at	0.0129729	0.490396	XM_354449.1	expressed protein
OsAffx.4726.1.S1_at	0.00179039	0.406002	9634.m00431	superoxide dismutase (EC 1.15.1.1) (Fe)
OsAffx.4986.1.S1_at	0.0067321	2.46554	9634.m03104	hypothetical protein
OsAffx.5049.1.S1_at	0.000841678	5.79452	9634.m03686	hypothetical protein
OsAffx.5049.1.S1_s_at	0.00281557	4.88591	9634.m03686	hypothetical protein
OsAffx.5232.1.S1_s_at	0.00161617	4.26079	9635.m00585	expressed protein
OsAffx.5283.1.S1_at	0.0172159	2.18462	9635.m01011	expressed protein
OsAffx.5446.1.S1_s_at	0.0119823	2.16305	9635.m02514	Similar to myb-related protein
OsAffx.5535.1.S1_x_at	0.017773	2.73513	9635.m03511	hypothetical protein
OsAffx.5568.1.S1_at	0.00493308	4.5124	9635.m03847	hypothetical protein
OsAffx.5584.1.S1_at	0.00421407	2.01613	9635.m04027	Got1-like family,Putative
OsAffx.5746.1.S1_s_at	3.12075e-05	14.5332	9636.m00746	expressed protein
OsAffx.5776.1.S1_at	0.000169577	38.2417	9636.m00990	Protein kinase domain,Putative
OsAffx.5776.1.S1_x_at	0.00709237	6.07227	9636.m00990	Protein kinase domain,Putative
OsAffx.5882.1.S1_at	0.0225527	0.336344	9636.m02020	FAR1 family,Putative
OsAffx.5923.1.S1_at	0.0156475	3.22307	9636.m02489	AY128280 AT3g13380MRP15_1
OsAffx.6015.1.S1_at	0.0253992	19.017	9636.m03381	hypothetical protein
OsAffx.6270.1.S1_at	0.0115064	0.402953	9637.m01153	NB-ARC domain,Putative
OsAffx.6331.1.S1_at	0.0356817	0.280748	9637.m01632	hypothetical protein
OsAffx.6332.1.S1_at	0.005864	0.28022	9637.m01633	Similar toOsD305
OsAffx.6337.1.S1_x_at	0.0404224	20.6357	9637.m01694	expressed protein
OsAffx.6350.1.S1_at	0.0284279	5.84646	9637.m01783	enolase
OsAffx.6464.1.S1_at	0.00422502	14.1403	9637.m02798	expressed protein
OsAffx.7013.1.S1_at	0.035382	2.04534	9639.m00551	NB-ARC domain,Putative
OsAffx.7025.1.S1_at	5.022e-05	8.51069	9639.m00612	AP2 domain,Putative
OsAffx.7322.1.S1_at	0.00238874	3.46599	9639.m03365	hypothetical protein
OsAffx.7517.1.S1_x_at	0.00838059	2.35063	9640.m00687	Plant disease resistance response protein
OsAffx.7520.1.S1_at	0.0237402	0.198491	9640.m00734	hypothetical protein
OsAffx.7530.1.S1_s_at	0.00400275	2.65188	9640.m00831	expressed protein
OsAffx.7690.1.S1_at	0.0194913	2.87438	9640.m02348	leucyl aminopeptidase (EC 3.4.11.1) (clone TPP6) - tomato (fragment)
OsAffx.7712.1.S1_at	0.0332854	10.0716	9640.m02619	hypothetical protein
OsAffx.7764.1.S1_at	0.000881422	2.7339	9640.m03132	Similar to zinc finger transcription factor WRKY1
OsAffx.7826.2.S1_at	0.00194154	19.1192	9640.m03694	Similar to plant metallothionein-like protein
OsAffx.7876.1.S1_s_at	0.0172219	97.9677	9640.m04245	expressed protein
OsAffx.8692.1.S1_at	0.00658514	2.19581	XM_354251.1	Oryza sativa (japonica cultivar-group).
OsAffx.9055.1.S1_at	0.00514124	2.42761	NM_193170.1	Oryza sativa B1129H01.15 (B1129H01.15), mRNA.
OsAffx.9161.1.S1_at	0.0488766	0.483783	NM_192637.1	Oryza sativa P0518F01.15 (P0518F01.15), mRNA.
OsAffx.9503.1.S1_at	0.00265785	21.9437	9629.m05699	Common central domain of tyrosinase,Putative
OsAffx.9584.1.S1_at	0.000149407	3.791	9629.m05956	WRKY DNA -binding domain,Putative
OsAffx.9584.1.S1_x_at	0.0123891	3.13579	9629.m05956	WRKY DNA -binding domain,Putative
aFold change between cea62 and WT apices (2-fold cutoff).
